# Supplementary material for: Vocal specialization through tracheal elongation in an extinct Miocene pheasant from China
Source: Sci Rep. 2018 May 25;8:8099. doi: 10.1038/s41598-018-26178-x (PMC5970207; doi:10.1038/s41598-018-26178-x)
Supplement: Supplementary file 2 — Supplementary Dataset [file 41598_2018_26178_MOESM2_ESM.txt]

#NEXUS
[written Thu May 12 15:57:55 CDT 2016 by Mesquite  version 2.75 (build 564) at ZHL-PC/129.116.238.32]

BEGIN TAXA;
	TITLE Taxa;
	DIMENSIONS NTAX=65;
	TAXLABELS
		Lithornis Tinamus_major Eudromia_elegans Chauna_torquata Anhima_cornuta Anseranas_semipalmata Anas_platyrhynchos Megapodius_freycinet Macrocephalon_maleo Alectura_lathami Penelope_purpurascens Aburria_aburri Crax_globulosa Nothocrax_urumutum Mitu_mitu Ortalis_vetula Syrmaticus_reevesi Phasianus_colchicus Chrysolophus_amherstiae Catreus_wallichi Crossoptilon_crossoptilon Panraogallus Lophura_bulweri Canachites_canadensis Centrocercus_urophasianus Lyrurus_tetrix Lagopus_lagopus Tympanuchus_phasianellus Tetrastes_bonasia Meleagris_gallopavo Meleagris_ocellata Pucrasia_macrolopha Tragopan_satyra Argusianus_argus Rheinardia_ocellata Lophophorus_impejanus Ithaginis_cruentus Afropavo_congensis Pavo_cristatus Polyplectron_inopinatum Gallus_gallus Bambusicola_thoracica Francolinus_francolinus Margaroperdix_madagarensis _Excalfactoria_chinensis Coturnix_japonica Ammoperdix_heyi Tetraogallus_himalayensis Pternistis_squamatus Pternistis_afer Alectoris_graeca Perdix_perdix Callipepla_squamata Rollulus_roulroul Arborophila_torqueola Acryllium_vulturinum Numida_meleagris Guttera_plumifera Colinus_virginianus Callipepla_californica Oreortyx_pictus Cyrtonyx_montezumae Rhizothera_longirostris Gallinuloides_wyomingensis Paraortygoides_messelensis 
	;

END;


BEGIN CHARACTERS;
	TITLE  Character_Matrix;
	DIMENSIONS  NCHAR=5142;
	FORMAT DATATYPE = STANDARD GAP = - MISSING = ? SYMBOLS = "  A C G T 4 5 6 7 8 9 B D E F H J K L M N P Q R 0 1 2";
	CHARSTATELABELS 
		1 Start_Morphology, 120 End_Morphology, 121 Start_CYTB, 1263 END_CYT_B, 1264 START_ND2, 2304 END_ND2, 2305 Start_OVO, 2803 END_OVO, 2804 Start_12S, 3871 End_12S, 3872 Start_CR, 5142 End_CR ; 
	MATRIX
	Lithornis                   101?1????0000?0?10?01??0--1100000100000--000010?0?1011001000?000?02??0?0?0?000-0?-0101101?-??--??-??-----??--?--?-???---????????????????????????????????????????????????????????????????????????????????????????????????????????????????????????????????????????????????????????????????????????????????????????????????????????????????????????????????????????????????????????????????????????????????????????????????????????????????????????????????????????????????????????????????????????????????????????????????????????????????????????????????????????????????????????????????????????????????????????????????????????????????????????????????????????????????????????????????????????????????????????????????????????????????????????????????????????????????????????????????????????????????????????????????????????????????????????????????????????????????????????????????????????????????????????????????????????????????????????????????????????????????????????????????????????????????????????????????????????????????
????????????????????????????????????????????????????????????????????????????????????????????????????????????????????????????????????????????????????????????????????????????????????????????????????????????????????????????????????????????????????????????????????????????????????????????????????????????????????????????????????????????????????????????????????????????????????????????????????????????????????????????????????????????????????????????????????????????????????????????????????????????????????????????????????????????????????????????????????????????????????????????????????????????????????????????????????????????????????????????????????????????????????????????????????????????????????????????????????????????????????????????????????????????????????????????????????????????????????????????????????????????????????????????????????????????????????????????????????????????????????????????????????????????????????????????????????????????????????????????????????????????????????????????????????????
????????????????????????????????????????????????????????????????????????????????????????????????????????????????????????????????????????????????????????????????????????????????????????????????????????????????????????????????????????????????????????????????????????????????????????????????????????????????????????????????????????????????????????????????????????????????????????????????????????????????????????????????????????????????????????????????????????????????????????????????????????????????????????????????????????????????????????????????????????????????????????????????????????????????????????????????????????????????????????????????????????????????????????????????????????????????????????????????????????????????????????????????????????????????????????????????????????????????????????????????????????????????????????????????????????????????????????????????????????????????????????????????????????????????????????????????????????????????????????????????????????????????????????????????????????
????????????????????????????????????????????????????????????????????????????????????????????????????????????????????????????????????????????????????????????????????????????????????????????????????????????????????????????????????????????????????????????????????????????????????????????????????????????????????????????????????????????????????????????????????????????????????????????????????????????????????????????????????????????????????????????????????????????????????????????????????????????????????????????????????????????????????????????????????????????????????????????????????????????????????????????????????????????????????????????????????????????????????????????????????????????????????????????????????????????????????????????????????????????????????????????????????????????????????????????????????????????????????????????????????????????????????????????????????????????????????????????????????????????????????????????????????????????????????????????????????????????????????????????????????????
????????????????????????????????????????????????????????????????????????????????????????????????????????????????????????????????????????????????????????????????????????????????????????????????????????????????????????????????????????????????????????????????????????????????????????????????????????????????????????????????????????????????????????????????????????????????????????????????????????????????????????????????????????????????????????????????????????????????????????????????????????????????????????????????????????????????????????????????????????????????????????????????????????????????????????????????????????????????????????????????????????????????????????????????????????????????????????????????????????????????????????????????????????????????????????????????????????????????????????????????????????????????????????????????????????????????????????????????????????????????????????????????????????????????????????????????????????????????????????????????????????????????????????????????????????
??????????????????????????????????????????????????????????????????????????????????????????????????????????????????????????????????????????????
	Tinamus_major               10100-00000000000000110101100100100110001111011111101100100110000000000000210010000101001?000000101000-000000000001?0--0ATGGCCCCAAACATCCGAAAATCCCACCCCCTATTTAAAATTATTAACAACTCCTTAATTGACCTCCCATCCCCCTCAAACATTTCAGCATGATGAAACTTTGGATCCTTACTAGGAATCTGCCTTATTACGCAAATCCTAACCGGATTACTACTAGCCACACACTACACAGCTGATACTTCCATAGCATTTCACTCTGTAGCCCACATTTGCCGAGACATCCAATACGGCTGACTTATCCGCAATCTCCATGCAAACGGAGCCTCTCTCTTCTTCATCTGCATTTACCTACACATTGGACGAGGACTTTACTACGGCTCCTACCTATATAAAGAAACTTGAAACACCGGAGTTATACTCCTCTTTACACTCATAGCCACAGCCTTTGTAGGCTATGTTCTACCATGAGGTCAAATATCCTTTTGAGGAGCTACTGTCATTACCAACCTCCTATCTGCCATCCCATACATTGGACAAACCCTAGTAGAATGGGCCTGAGGAGGATTTTCAGTAGACAACCCCACATTAACACGATTCTTCGCCCTCCATTTCCTCCTACCCTTCTTAATTGCAGGCCTCTCCATCATCCATCTCACATTCCTCCACGAATCCGGCTCTAACAACCCCCTAGGAATCATCTCCCACTGTGATAAAATCCCATTTCACCCCTACTTTACCACAAAAGATATTCTAGGATTTATATTACTATTCATTCCTCTACTAACCCTAACCTTCTTCTCCCCTAATCTCCTTGGGGACCCAGAAAACTTTACCCCCGCTAATCCACTAACCACACCCCCTCATATCAAACCAGAGTGATACTTCCTATTTGCATACGCAATCTTACGATCAATCCCCAATAAACTAGGTGGAGTACTAG
CCCTAACTGCCTCTATCCTCATCCTACTTCTCACCCCACTCCTCCACAAATCTAAACTACGCTCCATAACCTTCCGACCCCTATCCCAAATACTATTCTGACTTCTACTTGCTAACCTACTTATCTTAACATGAATCGGAAGCCAGCCTGTAGAACATCCCTTTATTATTATTGGCCAAGTAGCATCCTTCACTTACTTTCTTATCCTACTCTTTCTGTTCCCCATTATCGGAACCCTAGAAAACAAAATCCTTTACTAA---ATGTACCCACACACCAAATTAATCTCGCTAACTAGCATTGTCTTAGGATCTACCATTACCATATCCAGCAACCACTGAATCTTAGCTTGAACCGGATTAGAAATCAATACCCTTGCTACAATCCCCCTAATCTCCAAATCCCACCACCCACGAGCTGTAGAAGCCTCTATCAAATATTTCTTAGTCCAAGCCTCAGCCTCTGCCCTAATACTATTTTCCAGCATAATCAATGCCTGAGACACAGGCCAATGAGACATTACCCAATTAACCAATCCCACATCCTCCCTACTACTAACAGCCTCTATTGCTATAAAACTAGGCCTAGTGCCCTTCCATTTCTGATTTCCAGAAGTATTACAAGGAACTTCACTAACCACCGCTCTCCTACTATCGACAATTATCAAACTCCCACCACTAACTATTCTAATTCTAATCTCATCCTCACTAAACCCTACCATCCTCACACTCATGGCTATTGCCTCCACAATAATTGGAGGGTGGATGGGATTAAACCAAACCCAAACCCGAAAAATCCTAGCCTTCTCCTCCATCTCCCACCTGGGCTGAACAACTACAATCATCATTTATAACCCCAACCTTGCCATTCTAACTTTCTCCCTATACATAATCATAACAACTCCAGTATTCCTCTCATTAAACAGTACTAAAACTACAAACCTCTCTACACTAATAACTTCATGAACCAAAGCCCCAGCACTAAATACTAGCCTAATACT
AACTCTTCTATCCCTAGCAGGGCTCCCTCCACTACTTGGTTTCCTGCCTAAATGAATAATCCTCCAAGAATTATCTATTCAAGAAATGACACCCACAGCTATCATCATCTCCATATTATCACTTCTAGGATTGTTCTTCTACCTACGCCTAACATATCACTCCACAATCATCTTAGCTCCTAACTCTTCTAACTACATAAAATTATGATACACTAACAAAACTATACACACCCCTACTGCAATCCTTACTTCTCTCTCCATCGCCCTTATCCCTCTAGCTCCCATAATCCTTTCCATATTCTAG???????????????????????????????????????????????????????????????????????????????????????????????????????????????????????????????????????????????????????????????????????????????????????????????????????????????????????????????????????????????????????????????????????????????????????????????????????????????????????????????????????????????????????????????????????????????????????????????????????????????????????????????????????????????????????????????????????????????????????????????????????????????????AAAGACTTAGTCCTAACCTTACCATTAATTATCATTAGACATATACATGCAAGTATCCGCACCCCAGTGTAAATGCCCTCA-TAAACTCATA----CCTCACTAGAGATAAGAGGAGCAGGTATCAGGCACACCTCATTTTTCCCACAGTAGCCCAAGACACCTTGCTC-AGCCACACCCCCACGGGCTTACAGCAG
TAATTAACATTAAGCCATAAGTGAAAACTTGACTTAGTCATAAT-------GACTCTAGGGCCGGTAAATCTTGTGCCAGCCACCGCGGTCATACAAGAGGCCCAAATTAATGGTA-CAT---CGGCGTAAAGTGTGGAACCATGC-TATCTGATTAAACTTAGACCAAAGTATACCTAAGCTGTCATAAGCCTAAGAGGTACTAAAACCCAACATAAAAA-TGGTCTCAGTCCTTAAAGACCAATTATACTCCACGAAAGCTAAGAAACAAACTGGGATTAGATACCCCACTATGCTTAGCCTTAAATCTAGATGTTTAC--CCCCTACCAA-AACATCCGCCCGAGAACTACGAGCACAAACGCTTAAAACTCTAAGGACTTGGCGGTGCCCTAAACCCACCTAGAGGAGCCTGTTCTATAATCGATACTCCACGATACACCCGACCACCCCTTGCCCA-AGCAGCCTACATACCGCCGTCACCAGCCCGCCT--AATGAAAGAACAA-TAGCGGACACAACAGCCCTCC-----GCTAGCAAGACAGGTCAAGGTATAGCGAATGGGGTGGAAGAAATGGGCTACATTTTCTAGCATAGAACAA----TACT--ATCA--ACGGACAAGGA-AATGAAAAC---CCCTTAGAAGGCGGATTTAGCAGTAAGATGAAACCAGAA-------------------AGTTCACCTTAAACT-GGCCCTAGGGCACGTACATACCGCCCGTCACCCTCCTCATAGGCAAC------TACCCCTA-TAAATA-ATAATCTAGACCA-------AAGCTGAAGATGAGGTAAGTCGTAACAAGGTAAGTGTACCGGAAGGTGTACTTAGCATAT-?????????????????????????????????????????????????????????????????????????????????????????????????????????????????????????????????
????????????????????????????????????????????????????????????????????????????????????????????????????????????????????????????????????????????????????????????????????????????????????????????????????????????????????????????????????????????????????????????????????????????????????????????????????????????????????????????????????????????????????????????????????????????????????????????????????????????????????????????????????????????????????????????????????????????????????????????????????????????????????????????????????????????????????????????????????????????????????????????????????????????????????????????????????????????????????????????????????????????????????????????????????????????????????????????????????????????????????????????????????????????????????????????????????????????????????????????????????????????????????????????????????????????????????????????????????????????????????????????????????????????????????????????????????????????????????????????????????????????????????????????????????????
??????????????????????????????????????????????????????????????????????????????????????????????????????????????????????????????????????????????
	Eudromia_elegans            10100-000000000010001101011001001001100011110111111011001101100000200000002110100001010--?000000101000-000000000001?0--0ATGGCCCCTAATATCCGAAAATCCCACCCCCTCCTAAAAATTATCAACAACTCCCTAATTGACCTCCCCTCCCCCTCTAACATTTCCGCTTGATGAAACTTCGGATCCCTTTTAGGAATCTGTCTTATAACCCAAATTATCACAGGACTTCTCCTCGCCATACACTACACAGCTGACACCTCTTTAGCTTTCTCCTCTGTAGCCCACATTTGCCGAGATGTCCAATACGGCTGACTCATCCGCAACCTTCATGCAAACGGAGCCTCCTTTTTCTTCATCTGCATTTACCTACATATCGGACGAGGCTTTTACTACGGCTCCTACCTTTATAAAGAAACCTGAAACACAGGCATCATTCTTCTCCTCACACTAATAGCAACTGCTTTCGTCGGCTACGTCCTCCCATGAGGACAAATATCCTTCTGAGGAGCAACAGTTATCACAAACCTATTCTCTGCCATCCCGTACATTGGCCACACCCTAGTTGAATGAGCCTGAGGGGGATTCTCCGTAGATAACCCCACATTAACCCGATTTTTTGCCCTCCACTTCCTCCTACCATTTTTAATTGCCGGAATCACAATTATTCACCTAACCTTCTTGCACGAATCAGGCTCAAACAACCCACTAGGAATTATCTCCCACTGTGACAAAATTCCCTTCCACCCCTACTTCTCAACAAAAGATATTCTAGGACTTACCCTCTTATTCCTCCCTCTCCTCACCCTAACTTTCTTCTCCCCCAACCTCTTAGGAGACCCAGAAAACTTCACACCAGCCAACCCCCTATCCACACCACCCCACATCAAACCAGAATGATACTTCCTATTCGCATATGCTATTCTACGCTCCATCCCCAACAAATTAGGAGGCGTCCTAG
CCCTAGCCGCCTCAGTCCTTATCCTGTTCCTCTGCCCCCTCCTTCACATATCTAAACTACGCTCTATAACATTCCGTCCTCTATCCCAAGCATTGTTCTGACTCTTAGCTGCAACCTTACTCATCCTTACATGAATCGGCAGCCAACCTGTAGAACACCCATTCATCATTATTGGCCAAGCAGCATCCTTTCTATACTTCTTTATCCTTCTATTCATATTCCCAATCATCGGGACCCTAGAAAATAAAATCCTCTATTAA---ATAAACCCATACGCCAAATTAGTATCCCTTTTTAGCATTATCCTAGGATCCACAATCACAATATCCAGTACCCATTGAATCCTCGCTTGAGCTGGACTAGAAATCAATACCCTCGCAGTAATCCCCCTTATTTCCAAATCCCATCACCCCCGAGCAGTAGAAGCAACAATTAAATACTTCCTAGTACAAGCCTCGGCTTCCACTCTAATCTTATTCTCCAGTATATCTAATGCCTGATATACGGGCCAATGAGACATCACCGAACTAAACAACCCCCTATCCTCCCTCCTACTAACAACAGCCATCGCAATAAAACTAGGCCTAGTCCCATTCCACTTTTGATTACCAGAAGTCCTTCAAGGATCATCACTCCCTACTGGCCTCCTCCTGTCCACCTTAATTAAGCTCCCACCACTAACCATCTTCACCCTCATTTCACCCTCACTTAACCCAACAATCCTCACACTACTCGCAATTGCCTCAGCCCTGCTAGGCGGCTGAATAGGATTGAACCAGACTCAAATCCGTAAAATTCTAGCATTTTCATCTATCTCACACCTAGGCTGAATATGTATCATTATCACTTACAACCCTAAACTAACTATCCTAACCTTTTCCTTCTACACCCTCATCACTGCCTCCGCATTCCTCTCTCTAAACACAATCAACACTACAAACATCCCCACCCTAATAACCTCATGAACCAAAACTCCTACATTAAATGCTAGCCTAATACT
CACCCTCCTGTCCCTAGCCGGCCTTCCTCCCCTATCAGGCTTCCTACCTAAATGAATAATCCTCCAAGAACTCGTTAACCAAGAACTAACACCTACAGCAATCATCATCTCCATACTATCTCTTTTAGGATTATTCTTCTACCTCCGCCTCGCATATTATGCCACAATCACCCTCCCCCCCAATACTACTAACCACATAAAACATTGATATATCAACAAAACCTCCTATACTTATACCTCAATTTTTTCTTCTTTTTCCATCACTTTACTCCCCCTCTCCCCTCTAATCCTTACTATAGTCTAG???????????????????????????????????????????????????????????????????????????????????????????????????????????????????????????????????????????????????????????????????????????????????????????????????????????????????????????????????????????????????????????????????????????????????????????????????????????????????????????????????????????????????????????????????????????????????????????????????????????????????????????????????????????????????????????????????????????????????????????????????????????????????----------------------------------------------------------------------AAATGCCC-CA-TTAACCT-------CCTCA-----GGTAAAAGGAGCAGGTATCAGGCACACCTCAA---------AGTAGCCCAAGACGCCTTGCTC-AGCCACACCCCCACGGGTTTTCAGCAG
TAATTAACTTTAAGCTATGAGTGAAAACTTGACTTAGTTATAGT-------GG-TATAGGGCCGGTAAATCTTGTGCCAGCCACCGCGGTCATACAAGAGGCTCAAATTAATGGT--CCT---CGGCGTAAAGTGTGGAGACATAC-TATCCCTCGTAACTAGGACTAATATACATCCAAGCTGTCATAAGCCCACAATGTACCCAAAACCCTCATAAAAA-TGGTCCTAGCCCATAA-GATCTATTTTAC-CCACGAAAGCTATGAAACAAACTGGGATTAGATACCCCACTATGCTTAGCCCTAAATCTAGATACTTAA--AC--TACCCA-AGTATCCGCCTGAGAATTACGAGCACCAACGCTTAAAACTCTAAGGACTTGGCGGTGCCCTAAACCCACCTAGAGGAGCCTGTTCTATAATCGATACTCCACGATATACCCGACCATCTCTAGCCCC-CTCAGCCTACATACCGCCGTCGCCAGCCCGCCT--AATGAAAGCCACA-CAGCGAGCATAACAGCCCCCC-----GCTAATAAGACAGGTCAAGGTATAGCACATGAGATGGCAGCAATGGGCTACATTTTCTAACCTAGAACAACCTTTACTT-ATCTTTACGGAAGAGGT-AATGAAACC---CCCTCGGAAGGCGGATTTAGCAGTAAACTGGAACTAGAA-------------------AGTCTACTTTAAACT-GGCTCTAGGGCACGTACATACCGCCCGTCACCCTCCTCATAAGCAAC------TCCTGTTA-TATATA-ATAATTAATTTTG-------AAGCTGAAGAGGAGGTAAGTCGTAACAAGGTAAGTGTACCGGAAGGTGCACTTAGCATAT-?????????????????????????????????????????????????????????????????????????????????????????????????????????????????????????????????
????????????????????????????????????????????????????????????????????????????????????????????????????????????????????????????????????????????????????????????????????????????????????????????????????????????????????????????????????????????????????????????????????????????????????????????????????????????????????????????????????????????????????????????????????????????????????????????????????????????????????????????????????????????????????????????????????????????????????????????????????????????????????????????????????????????????????????????????????????????????????????????????????????????????????????????????????????????????????????????????????????????????????????????????????????????????????????????????????????????????????????????????????????????????????????????????????????????????????????????????????????????????????????????????????????????????????????????????????????????????????????????????????????????????????????????????????????????????????????????????????????????????????????????????????????
??????????????????????????????????????????????????????????????????????????????????????????????????????????????????????????????????????????????
	Chauna_torquata             1011000011110011100001{0 1}0102200100100000000101100000111000001000100?01011110000110000011000000100?00000000000100000??0000---------------------------------------------------------------------------------------------------------------------------------------------ACAGGACTTCTACTAGCCATACACTACACTGCAGATACATCCCTAGCCTTTTCCTCCGTAGCCCACACATGCCGAAATGTCCAGTATGGCTGACTAATCCGCAACATACACGCAAACGGCGCCTCCTTCTTCTTCATCTGCATCTACCTCCACATCGGTCGAGGCTTCTATTACGGCTCCTACCTCTACAAAGAAACCTGAAATACGGGAGTAGTACTACTCCTAACCCTCATAGCAACCGCCTTCGTAGGATACGTCCTACCATGAGGACAAATATCATTCTGAGGAGCAACCGTCATCACCAACCTATTCTCAGCCATCCCCTACATCGGCCAAACCTTAGTAGAATGAGCCTGAGGGGGATTTTCAGTCGACAACCCAACCCTCACTCGATTCTTCGCACTTCACTTTCTACTCCCCTTTATTATTGCAGGAATCACTCTCATTCATTTAACCTTCCTACACGAATCTGGCTCAAACAACCCCCTAGGAATCCCATCAGACTCCGACAAAATTCCATTCCACCCATACTTTTCGCTAAAAGACATCCTAGGCTTTACCCTAATACTAACCCCCTTAATAACATTAGCCCTATTCTCTCCCAACCTCCTAGGAGACCCAGAAAACTTCACCCCAGCAAACCCACTAGTCACACCCCCACACATCAAACCAGAATGATATTTCCTATTCGCATATGCTATCCTACGCTCAATCCCAAACAAACTCGGAGGGGTACTAG
CACTAGCTGCTTCCGTACTAGTACTATTCCTCAGCCCACTCCTTCACAAATCAAAACAACGCACAATGACATTCCGGCCCCTATCCCAACTACTATTCTGAACCCTAGTTGCTAATCTATTCATCCTAACATGAGTAGGCAGCCAACCTGTAGAACATCCATTCATTATCATCGGACAACTAGCATCCATCACCTACTTTACTATCCTACTATTCCTCTTCCCTATTATCGGAGCCCTAGAAAACAAAATACTAACCCACTAA------------------------------------------TTAGGGACCACACTTACAATCTCAAGTAACCACTGAGTAATAGCTTGAACCGGCCTAGAAATCAATACCCTCGCCATCATCCCATTCATCTCCAAATCACACCACCCCCGGGCCGTAGAAGCTGCCACCAAGTACTTCCTAACTCAAGCAGCTGCCTCCGCCCTAATCCTCTTTTCAAGCATAACTAATGCCTGAGCTACAGGCCAATGGGATATTACACAACTAAATCACCCAACCTCATGCCTTCTACTAACAACAGCAATCGCAATAAAACTTGGCCTAGTTCCATTCCACTTCTGATTCCCCGAAGTCTTACAAGGATCACCCCTACCTACTGCCCTCCTTTTATCAACCCTAATGAAATTCCCCCCAATCACCCTACTAGTAATGACATCACCATCACTAAATCCAGCCTTATTAACCACTATAGCTATCGCCTCAGCAGCCTTGGGCGGCTGAGCAGGACTAAATCAAACTCAAACACGAAAAATCTTAGCCTTCTCATCCATTTCCCACATAGGCTGAATGTCCATAATCATTATTTATAGCCCCAAACTTACCTTACTCTCCTTCTATCTGTACATCATAATAACAACAACCGTATTCCTCACCCTAAACAAAACCAAAGCCCTCAAACTATCAACAATAATAATCACCTGAACAAAAACTCCAATACTAAACGCAACCTTAATGTT
AATCCTACTGTCCCTAGCAGGCCTTCCACCCATAACAGGCTTCCTACCTAAATGACTTATTATCCAAGAACTAACCAAACAAGAAATAACTCCCACAGCCACAATCATTGCTGTACTATCCCTGCTAAGCCTATTCTTCTACCTTCGCCTTGCGTACTATTCAACAATCACCCTACCCCCCAACTCATCCAACCACATAAAACAATGACATATCAATAAAACACCAAACACCCCCACTGCCATCTTTGCCTCCCTATCCATACTACTCCTACCACTCTCCCCCATAATCTGCGCCACCGTCTAG???????????????????????????????????????????????????????????????????????????????????????????????????????????????????????????????????????????????????????????????????????????????????????????????????????????????????????????????????????????????????????????????????????????????????????????????????????????????????????????????????????????????????????????????????????????????????????????????????????????????????????????????????????????????????????????????????????????????????????????????????????????????????-----------------------------------------------------------------------------------------------------------------------------------------------------------------------------------------------------
-----------------------------------------------------------------------------------------TCACACAAGAGACCCAAATTAACCGTACTA---CCGGCGTAAAGAGTGGCAATATGT-TATCCC-AATGACTAAGATCAAAGTACAACCAAGCTGTCATAAGCCCAAGACGTATCTAAAGCCACCCTCAAGA-CGATCTTAGCGC-CAACGACCAATTTTAACCCACGAAAGCTAGGACACAAACTGGGGTTAGATACCCCACTATGCCTAGCCCTAAATCCAGGTACTTAC----CAAACCCA-AGTACCCGCCCGAGAACTACGAGCACAAACGCTTAAAACTCTAAGGACTTGGCGGTGCCCCAAACCCACCTAGAGGAGCCTGTTCTATAATCGATAATCCACGATTAACCCAACCACCCCTTGCCAA-CACAGCCTACATACCGCCGTCGCCAGCTCACCTCCACTGAGAGTCCAA-CAGTGAGCTAAATAGTTACCCC----ACTAGCAAGACAGGTCAAGGTATAGCCCATGGGGTGGAAGAAATGGGCTACATTTTCTACC--GCTAGAA----CAAAC----TTTACGAAA-GGGGGTGTGAAATC--ACCCCTAGAAGGAGGATTTAGCAGTAAAGCAGGACAATAG-------------------GGCCTACTTTAAACC-GGCTCTGGGACACGTACATACCGCCCGTCACCCTCCTCATAAGCTAAA----CAAACCACA-TAAATA-ATCTGCCAAAC----------AGCCAAAGATGAGGTAAGTCGTCGTAACAA------------------------------?????????????????????????????????????????????????????????????????????????????????????????????????????????????????????????????????
????????????????????????????????????????????????????????????????????????????????????????????????????????????????????????????????????????????????????????????????????????????????????????????????????????????????????????????????????????????????????????????????????????????????????????????????????????????????????????????????????????????????????????????????????????????????????????????????????????????????????????????????????????????????????????????????????????????????????????????????????????????????????????????????????????????????????????????????????????????????????????????????????????????????????????????????????????????????????????????????????????????????????????????????????????????????????????????????????????????????????????????????????????????????????????????????????????????????????????????????????????????????????????????????????????????????????????????????????????????????????????????????????????????????????????????????????????????????????????????????????????????????????????????????????????
??????????????????????????????????????????????????????????????????????????????????????????????????????????????????????????????????????????????
	Anhima_cornuta              101000001111001110000110101200100100000000101?0000011100000100010021101111000011000001100000010000000000000010000011?000---------------------------------------------------------------------------------------------------------------------------------------------ACAGGACTCCTACTAGCCATACACTACACTGCAGACACCTCCCTAGCCTTTTCTTCCGTAGCCCATACATGCCGAAACGTCCAATATGGCTGACTAATCCGCAACATACACGCAAACGGCGCTTCCTTCTTCTTCATTTGCATCTACCTTCACATCGGCCGAGGCTTCTACTACGGCTCCTACCTCTACAAAGAAACCTGAAACACAGGAGTAATCCTCCTCCTAACCCTCATAGCAACAGCCTTCGTAGGATATGTCCTACCATGGGGGCAAATATCATTCTGAGGGGCGACCGTCATCACCAATCTATTCTCAGCCATTCCATACATCGGCCAAACCTTGGTAGAATGGGCCTGAGGGGGATTTTCAGTCGACAACCCAACTCTCACCCGATTCTTCGCACTCCACTTCCTACTCCCCTTCATCATCGCAGGAATCACCCTCATCCACCTAACCTTCCTTCACGAGTCCGGCTCAAACAACCCCCTGGGAATCGTATCAGACTGCGATAAAATTCCATTCCACCCATACTTTTCACTAAAAGACATCCTTGGCTTCATCCTAATACTAACCCCCCTAATGACATTAGCCCTATTCTCCCCTAACCTCCTAGGCGACCCAGAAAACTTCACCCCAGCAAACCCACTAGTCACACCTCCACACATCAAACCAGAGTGATACTTTCTATTTGCATATGCCATCCTACGCTCAATCCCCAATAAGCTAGGAGGCGTACTGG
CATTAGCTGCCTCCGTACTAGTATTATTCCTAAGCCCATTCCTCCATAAATCAAAACAACGCACAATAACATTTCGGCCCCTATCTCAAATATTATTTTGAACCCTAGTCGCTAACCTATTCATCCTAACTTGAGTGGGCAGCCAACCTGTAGAACACCCATTCATCATTATTGGACAACTAGCATCTCTCACCTACTTCACCATCCTACTACTCCTCTTCCCCGCTATCGGAGCCCTAGAAAACAAAATATTGACCCACTAA------------------------------------------CTAGGAACCACAATCACAATCTCAAGCAACCACTGAGTAATAGCCTGAACTGGCCTAGAAATCAACACCCTTGCCATCATCCCATTCATCTCCAAATCACACCACCCTCGAGCGGTAGAAGCCACCACCAAATACTTCCTAACACAAGCAGCTGCCTCCGCCTTAATCCTCTTCTCAAGCATAACTAATGCTTGAACCACGGGCCAGTGAGACATTACACAACTAAGCCACCCTACCTCATGCCTTCTACTAACAACAGCAATCGCAATAAAACTTGGCCTAGCACCATTCCACTTCTGATTTCCAGAAGTTCTACAAGGATCCCCCCTATCTACTGCCCTCCTCCTATCAACTCTAATAAAATTCCCCCCAATTACCCTACTAATACTGACATCGCCATCACTAAATCCAACCTTACTAACCACTATAGCCCTAGCCTCAACAGCCCTCGGGGGCTGAACAGGATTAAACCAAACCCAAACACGAAAAATCTTAGCCTTCTCATCAATCTCTCACATAGGCTGAATATCCATAATTATCATCTACAATCCTAAACTCACCCTACTCACTTTCTACCTATACACCATAATAACAACAACCGTATTCCTCACCCTAAATAAAATCAAAGCCCTCAAACTATCAACGATAATAACCACCTGAACAAAAACCCCGATACTAAACGCAACCCTGATATT
AATCCTACTATCCCTAGCAGGCCTTCCACCAATAACAGGCTTCCTACCCAAATGACTTATCATCCAAGAACTAACCAAACAAGAAATAACCCCCATAGCTACAATCATCGCCATGCTATCCCTACTAAGCCTATTCTTCTACCTCCGCCTCACATACTACTCAACAATCACTCTACCCCCCAATTCATCCAACCATATAAAACACTGACACATCAATAAAACACCAAATACCCCTATCGCCATCTTAGCCTCCCTGTCCGTACTACTCCTTCCACTCTCCCCCATAATCTACACCGCCATCTAG???????????????????????????????????????????????????????????????????????????????????????????????????????????????????????????????????????????????????????????????????????????????????????????????????????????????????????????????????????????????????????????????????????????????????????????????????????????????????????????????????????????????????????????????????????????????????????????????????????????????????????????????????????????????????????????????????????????????????????????????????????????????????-----------------------------------------------------------------------------------------------------------------------------------------------------------------------------------------------------
-----------------------------------------------------------------------------------------TCACACAAGAGACCCAAATTAACTATACTA---CCGGCGTAAAGAGTGGTAATATGC-TATCCC-AACAACTAAGATCAAAACACAACTGAGCCGTCATAAGCCCAAGATATGTCTAAAACCACCCTCAAGA-CGATCTTAGCAC-CCACGACCAATTTAAATCCACGAAAGCTAGGACACAAACTGGGATTAGATACCCCACTATGCCTAGCCCTAAATCAAAGTACTTAC----CAAACCCA-AGTACTCGCCCGAGAACTACGAGCACAAACGCTTAAAACTCTAAGGACTTGGCGGTGCCCCAAACCCACCTAGAGGAGCCTGTTCTATAATCGATAACCCACGATTCACCCAACCACCCCTCGCCAA-CACAGCCTACATACCGCCGTCGCCAGCTCACCTCCCCTGAGAGCCCAA-CAGTGAGCTAAGCAGTTACCCC----ACTAGCAAGACAGGTCAAGGTATAGCCCATGGGGTGGAAGAAATGGGCTACATTTTCTACT--ACTAGAA----CAAAC----TTTACGAAA-AGGGATCTGAAACC--ATCCCTAGAAGGAGGATTTAGCAGTAAAGTAAGACAATAG-------------------AGCCTACTTTAAACC-GGCTCTGGGACACGTACATACCGCCCGTCACCCTCCTCACAAGCTAAAA---TAGACCATA-TAAATA-ATCTGCCAAAC----------AGCCAAAGATGAGGTAAGTCGTAACAA---------------------------------?????????????????????????????????????????????????????????????????????????????????????????????????????????????????????????????????
????????????????????????????????????????????????????????????????????????????????????????????????????????????????????????????????????????????????????????????????????????????????????????????????????????????????????????????????????????????????????????????????????????????????????????????????????????????????????????????????????????????????????????????????????????????????????????????????????????????????????????????????????????????????????????????????????????????????????????????????????????????????????????????????????????????????????????????????????????????????????????????????????????????????????????????????????????????????????????????????????????????????????????????????????????????????????????????????????????????????????????????????????????????????????????????????????????????????????????????????????????????????????????????????????????????????????????????????????????????????????????????????????????????????????????????????????????????????????????????????????????????????????????????????????????
??????????????????????????????????????????????????????????????????????????????????????????????????????????????????????????????????????????????
	Anseranas_semipalmata       111100001111001111100110101000100000000000101100000111001000000000211011010000110000010?00000000?00000000000200001?1?000ATGGCCCCCAACATCCGAAAATCCCACCCCCTACTAAAAATAGTCAACAACTCCCTCATCGACCTCCCTGCCCCCTCAAACATCTCTGCCTGATGGAACTTCGGATCCCTACTAGCGATCTGCCTCATAACACAAATCCTTACAGGACTACTGCTAGCCATACACTATACCGCAGACACCACCCTCGCCTTCTCCTCCGTGGCCCACACATGCCGAAACGTACAATACGGCTGACTCATTCGCAACCTACATGCAAACGGTGCTTCCTTCTTCTTCATTTGCATCTACCTCCACATTGGACGAGGCCTCTATTACGGCTCTTATCTATACAAAGAAACGTGAAACACAGGAGTAATCCTTCTCCTAACACTCATAGCAACTGCCTTCGTAGGCTACGTACTACCATGAGGACAAATATCGTTCTGAGGGGCTACTGTCATCACCAACCTATTCTCAGCCATCCCCTACATTGGACAAACCCTCGTAGAGTGGGCCTGAGGAGGATTTTCAGTAGACAACCCAACTCTAACCCGATTCTTCGCTCTCCACTTCCTACTTCCTTTCGTAATCGCAGGAATCACCCTAATCCACCTAACCTTTCTCCACGAATCCGGCTCAAACAACCCCCTGGGAATCATATCAGACTGCGACAAAATCCCATTCCACCCCTACTTCTCATTAAAAGACATTCTAGGATTCACCCTAATGCTCTCTCCCTTAATAGCACTAGCCCTATTCTCTCCCAACCTCCTAGGAGACCCAGAAAACTTTACCCCAGCAAACCCACTAGTTACCCCTCCCCACATCAAGCCAGAATGATACTTCCTATTCGCATACGCCATCCTGCGCTCAATCCCCAACAAACTGGGGGGAGTATTAG
CACTAGCCGCCTCCGTACTAATCCTATTCCTCAGCCCCCTCCTACATAAATCCAAACAACGCACTATAACATTCCGCCCACTCTCACAACTACTATTCTGAACCCTAGTGGCCAACCTCTTCATCCTAACATGAGTAGGCAGCCAACCCGTAGAACACCCATTCATCATCATCGGACAACTAGCTTCCCTCTCCTACTTCACCATCCTACTATTTCTATTCCCTATCATCGGAGCCCTAGAAAACAAAATACTCAACTACTAAATGAATCCTCACGCTAAACTAATCATAGTACTAAGCCTGATCCTAGGCACTTCAATCACAATCTCAAGCAGCCACTGAGTAATAGCATGAACCGGCTTAGAGATCAACACACTTGCCATCATCCCCCTTATTTCCAAATCACACCACCCACGAGCAATTGAAGCCGCAACTAAATACTTTCTAACACAAGCATCTGCCTCCGCCCTAGTTCTCTTCTCAAGTATAACCAATGCCTGAGCCACAGGCCAATGAGATATCACACAACTAACTCACCCAACTTCCTGCCTCCTACTAACAACAGCCATTGCAATCAAACTAGGCTTAGTCCCATTCCACTTCTGATTTCCAGAAGTCCTACAAGGATCCCCTATAATTACCGCCCTCCTACTCTCAACACTAATAAAATTTCCCCCAATCACTCTTCTCCTACTAACATCCCAATCACTAAACCCAACCCTACTAACCTCTATAGCACTCACTTCAGCAGCATTAGGGGGCTGAATAGGACTTAACCAAACACAAACACGAAAAATTCTAGCCTTCTCATCCATCTCGCACCTAGGTTGAATAGCTGTAATCATCATCTACAGCCCCAAGCTCACCCTACTCACCTTTTACCTATACACCGTCATAACAACAACAGTATTCCTAACCTTAAATAAAATTAAGGCCATAAAACTTTCAACATTAATAATTTCCTGAACAAAAACCCCCGTACTAAATGCCTCCTTAATACT
TGTCCTACTGTCTCTAGCAGGACTTCCCCCACTAACAGGCTTCCTACCCAAATGATTCATCATCCAAGAACTAGCCAAGCAAGAAATAGCTCCAACAGCTGTAACCATCGCCATACTATCACTACTTAGCCTATTCTTCTACCTCCGCCTCACCTACTATTCAACAATCACCCTTCCACCTAACTCATCAAACCACATAAAACAGTGGCACACCAATAAATCGCCGAGCACTACCACCGCCATCCTCACTTCAATATCAATCCTCCTTCTACCGCTCTCGCCTATAATCCAAACCATCATCTAA???????????????????????????????????????????????????????????????????????????????????????????????????????????????????????????????????????????????????????????????????????????????????????????????????????????????????????????????????????????????????????????????????????????????????????????????????????????????????????????????????????????????????????????????????????????????????????????????????????????????????????????????????????????????????????????????????????????????????????????????????????????????????AAAGACTTAGTCCTAACCTTACAGTTAGTTTTTGCTAGACATATACATGCAAGTATCCGCACCCCAGTGTAAATGCCCCTA--TCGCCC---------CATGTAAGGACCTAAGGAGCAGGTATCAGGCACACCCAAG-------AA-GTAGCCCAAGACGCCTTGCT-CAGCCACACCCCCACGGGTATTCAGCAG
TAATTAACATTAAGCAATAAGTGCAAACTTGACTTAGTCATAGCAA--CTCC-CCCAAGGGCTGGTAAACCTTGTGCCAGCCACCGCGGCCATACAAGAAGCCCAAATTAACTGCACTAC---CGGCGTAAAGAGTGGCAACATGA-TATCCAAG-TAACTAGGGTCAAAGTACAGCCAAGCTGTCATAAGCACAAGATGTACCTAAAGCCACCCTTAAGA-CGATCCTAGCA-CCAACGACCAATTTCAACCCACGAAAGCCAGGGCACAAACTGGGATTAGATACCCCACTATGCCTGGCCCTAAATCTAGATGCTTAC----CCCACCCA-AGCATCCGCCCGAGAACTACGAGCACAAACGCTTAAAACTCTAAGGACTTGGCGGTGCCTCAAACCCACCTAGAGGAGCCTGTTCTATAATCGATAATCCACGATTCACCCGACCACCCCTTGCCAA-CGCAGCCTACATACCGCCGTCGCCAGCTCACCTTCCCTGAAAGCCCAA-CAGTGAGCTCAATAGTCATCC-----ACTAACAAGACAGGTCAAGGTATAGCCCATGGAGTGGAAGAAATGGGCTACATTTTCTA-AC-ACAGAAAAC--TA-----------CGAAAAGAGG-TGTGAAACC--GCCCCCAGAAGGAGGATTTAGCAGTAAAGCAGGACAATAG-------------------AGCCCACTTTAAACC-GGCCCTGAGGCACGTACATACCGCCCGTCACCCTCCTCACAAGCCAC------ACAACCATATAATTA-ATACCCCACCAACA--------GCTGAAGATGAGGTAAGTCGTAACAAGGTAAGTGTACCGGAAGGTGCACTTAGAATACT?????????????????????????????????????????????????????????????????????????????????????????????????????????????????????????????????
????????????????????????????????????????????????????????????????????????????????????????????????????????????????????????????????????????????????????????????????????????????????????????????????????????????????????????????????????????????????????????????????????????????????????????????????????????????????????????????????????????????????????????????????????????????????????????????????????????????????????????????????????????????????????????????????????????????????????????????????????????????????????????????????????????????????????????????????????????????????????????????????????????????????????????????????????????????????????????????????????????????????????????????????????????????????????????????????????????????????????????????????????????????????????????????????????????????????????????????????????????????????????????????????????????????????????????????????????????????????????????????????????????????????????????????????????????????????????????????????????????????????????????????????????????
??????????????????????????????????????????????????????????????????????????????????????????????????????????????????????????????????????????????
	Anas_platyrhynchos          1110000111110011111001101000001001000000001011001011101110000000002110110120001100010100000000000000-0-02000200000110000ATGGCCCCAAACATCCGCAAATCCCACCCCCTACTAAAAATAATCAACAACTCCCTAATCGACCTTCCCGCACCCTCTAATATCTCTGCCTGATGAAACTTCGGATCTCTGCTCGCCATCTGCCTGGCCACACAAATCCTCACAGGCCTCCTACTGGCTATGCACTACACCGCAGACACATCCCTTGCTTTCTCCTCAGTAGCCAACACATGCCGAAACGTCCAATATGGCTGACTCATCCGCAACCTCCACGCCAATGGCGCCTCATTCTTCTTCATCTGCATCTACCTGCACATCGGACGAGGCTTCTACTACGGCTCCTACCTGTATAAAGAAACTTGAAATACAGGAGTAATCCTACTGCTCACTCTTATAGCAACTGCCTTCGTAGGTTATGTCCTGCCATGAGGACAAATATCGTTCTGAGGAGCTACCGTAATTACCAACTTATTTTCAGCCCTCCCATACATCGGACAGACCCTGGTAGAATGAGCCTGAGGAGGATTCTCAGTGGATAACCCAACCCTAACCCGATTCTTCGCCATTCACTTCCTACTACCCTTTTTAATCGCAGGAATCACCCTAGTCCACTTAACCTTCCTACACGAATCAGGCTCAAACAACCCCCTAGGTCTTGTATCAGACTGTGACAAAATCCCATTCCACCCCTACTTCTCCTTTAAGGACATCCTAGGATTTATCCTCATGCTTACCCCCCTCATAGCACTAGCCCTATTCTCACCTAACCTTCTAGGGGACCCAGAAAACTTCACCCCCGCAAACCCCCTAGTAACCCCACCACACATTAAACCAGAATGATACTTCCTATTCGCCTACGCCATCCTGCGGTCAATCCCAAACAAACTAGGAGGCGTCCTAG
CACTAGCCGCCTCCGTCCTAATCCTATTCCTGGTCCCCTTCCTCCACAAATCAAAACAACGAACAATAACATTCCGGCCGCTCTCCCAACTCCTATTCTGAACACTAGTGGCCAACCTCCTCGTCCTAACATGAGTGGGAAGCCAACCTGTCGAACACCCATTCATCATCATCGGGCAACTCGCATCAATTACTTACTTCACCATCCTCCTATTCCTTTTCCCTGCCGTAAGCGCCCTAGAAAACAAAATGCTTAACTGCTAAATGAACCCCCATGCAACCCCAGTCCTAGTCCTCAGTCTCGCATTAGGCACAACAATCACAATCTCTAGCAACCACTGAGTCCTAGCCTGAACCGGACTAGAAATTAACACACTAGCCATCATCCCCCTAATCTCCAAATCCCACCACCCGCGAGCAGTAGAAGCCGCGACAAAATACTTCTTGACACAGGCAGCTGCCTCCGCCCTAGTACTATTCTCCAGCATAACCAACGCCTGAGCCACCGGCCAGTGAGACATCACACAACTTAACCACCCAACCTCATGTCTACTGCTCACAGCAGCAATCGCAATTAAATTAGGCCTGGTCCCATTTCACTTCTGATTCCCAGAAGTCCTACAAGGATCCCCCCTAATAACGGCCCTCCTACTCTCAACCCTCATAAAATTCCCCCCACTGACCCTCCTCCTAATGACATCTAAATCTCTCAACCCAGCCCTACTTACCGCAATAGCCCTGGCCTCAGCAGCATTGGGAGGCTGAATAGGACTAAATCAAACACAAACACGCAAAATCCTAGCCTTCTCATCCATCTCCCACCTAGGCTGAATCGCCATCATCCTAGTCTACAGCCCCAAGCTAGCACTACTCACCTTCTATCTCTACACAATCATGACATCAGCTGTATTCATGGCCCTAAACAAGATTAAAGCTCTCAACCTGTCCATAATCCTAACCTCATGGACAAAGACCCCGGTACTAAACGCCACCCTAATGCT
AGTGCTGCTGTCCCTGGCAGGCCTCCCCCCACTGACAGGGTTTATACCAAAGTGACTCATCATCCAAGAGCTAACTAAGCAAGAGATAACACCCGCAGCCATAGCAATCGCCATGCTATCCCTACTTAGCCTATTCTTCTACCTACGCCTCGCATACCACTCAACAATCACCCTCCCACCAAACTCGTCCAACCACATAAAACAGTGGTACACTAGCAAACCCCCAAGCACGCCCACCGCAATCCTAGCCTCACTATCAATCCTCCTACTCCCCCTCTCCCCCATAGTCCACGCTATTGTCT--???????????????????????????????????????????????????????????????????????????????????????????????????????????????????????????????????????????????????????????????????????????????????????????????????????????????????????????????????????????????????????????????????????????????????????????????????????????????????????????????????????????????????????????????????????????????????????????????????????????????????????????????????????????????????????????????????????????????????????????????????????????????????AAAGACTTAGTCCTAACCTTACAGTTGGTTTTTGCTAGACATATACATGCAAGTATCCGCGCCCCAGTGTAAATGCCCTCAA-TAGCCTT--------CACCCCAGGCCTTAAGGAGCGGGTATCAGGCACACCCAAG-------CA-GTAGCCCAAGACGCCTTGCT-AAGCCACGCCCCCACGGGTATTCAGCAG
TAGTTAACATTAAGCAATGAGTGCAAACTCGACTTAGTCATAGCAAGCCTCCACCCAAGGGTCGGTAAATCTTGTGCCAGCCACCGCGGTCATACAAGAGACCCAAATCAACTGTCCTACAAGCGGCGTAAAGAGTGGTAAGATGCCTATCCTACCTAACTAAGATCAAAATGCAACTAAGCTGTCGCAAGCACAAGATGCACCTAAACACACCATCAAGA-TGATCTTAGAAACTAGCGATTAATTTGAACCCACGAAAGCCAGGGCCCAAACTGGGATTAGATACCCCACTATGCCTGGCCCTAAATCTTGATACTTAC----CCTACCGA-AGTATCCGCCAGAGAACTACGAGCACAAACGCTTAAAACTCTAAGGACTTGGCGGTGCCCTAAACCCACCTAGAGGAGCCTGTTCTGTAATCGATGATCCACGATCAACCCAACCGCCCCTTGCCAAGCACAGCCTACATACCGCCGTCGCCAGCCCACCTCGAATGAGAGCGCAA-CAGTGGGCGCAACAGCACCCC-----GCTAATAAGACAGGTCAAGGTATAGCCTATGGGACGGAAGAAATGGGCTACATTCCCTATGC-ATAGGGCAA--CA-----------CGGAAAGAAG-TATGAAACT--GCTTCTAGAAGGAGGATTTAGCAGTAAAGCGGGACAATAA-------------------AGCTCGCTTTAAGCC-GGCCCTAGGGCACGTACATACCGCCCGTCACCCTCCTCATAAGCCAC------ACCCCCACATAATTA-ATACCACGTAAAT---------GCCAAAGATGAGGTAAGTCGTAACAAGGTAAGTGTACCGGAAGGTGTACTTAGAATACT?????????????????????????????????????????????????????????????????????????????????????????????????????????????????????????????????
????????????????????????????????????????????????????????????????????????????????????????????????????????????????????????????????????????????????????????????????????????????????????????????????????????????????????????????????????????????????????????????????????????????????????????????????????????????????????????????????????????????????????????????????????????????????????????????????????????????????????????????????????????????????????????????????????????????????????????????????????????????????????????????????????????????????????????????????????????????????????????????????????????????????????????????????????????????????????????????????????????????????????????????????????????????????????????????????????????????????????????????????????????????????????????????????????????????????????????????????????????????????????????????????????????????????????????????????????????????????????????????????????????????????????????????????????????????????????????????????????????????????????????????????????????
??????????????????????????????????????????????????????????????????????????????????????????????????????????????????????????????????????????????
	Megapodius_freycinet        100010000101001000000111010001111100011101010011111011001101010000000101010000101000101100000100000000?00100000000011001---------------------------------------------------------------------------------------------------------------------------------ACCCAAATCGTCACAGGGCTTCTACTCGCCGCACACTATACCG?AGACACCTCCCTAGCCTTCTCCTCCGTAGCCCACATATGTCGAGACGTACAATATGGCTGATTCATCCGAAACCTTCATGCAAACGGCGCCTCACTCTTCTTCATCTGTGTCTACCTCCACACTGGCCGCGGCCTCTACTACGGGTCCTACCTATTCAAAGAAACCTGAAACACAGGAGTAATCCTCCTCCTAGCCCTCATAGCGACTGCCTTCGTCGGCTATGTTCTTCCATGAGGACAAATGTCCTTCTGAGGTGCTACCGTCATCACCAATCTATTCTCAGCCATCCCTTACATCGGCCAGACCCTGGTAGAATGGGCATGAGGGGGCTTCTCTGTAGACAACCCTACTCTGACCCGATTCTTTGCCTTACACTTCCTCCTGCCATTTGTGATCGCAGGCATTACAGTTATCCATCTGACCTTCCTCCATGAATCAGGCTCTAATAACCCTCTAGGAATTGTATCAGACTGCGACAAAATCCCATTTCACCCGTACTTCTCACTAAAAGATATCCTAGGCCTCATCCTCATACTCATCCCCCTGCTCACACTAGCCCTGTTCTCCCCAAACCTCCTAGGCGACCCAGAAAACTTTACTCCCGCCAACCCACTC-------------------------------------------------------------------------------------------
-----------------------------------------------------------------------------------------------------------------------------------------------------------------------------------------------------------------------------------------------------------------------ATGAATCCCCACGCCAAACTGATTACAGCAATAAGCCTAATTTTAGGGACCACTATCACTCTGTCCAGTAACCACTGAGTAATAGCCTGAACTGGCTTAGAGATCAACACCCTAGCCATCATCCCCTTCATTGCCCAACCCCACCACCCACGAGCAATCGAAGCCGCAATCAAGTACTTCCTAACTCAATCAACCGCATCCGCCTTAATCCTCTTCTCAAGCATAACCAATGCTTGAGTTACTGGCCAATGAGACATCACACAACTAACCCACCCCACCTCGTGCCTCCTACTAACAACAGCTATTGCGATCAAACTGGGTCTCGTCCCATTCCACTTTTGATTCCCCGAAGTGCTTCAAGGCTCATCCTTAACCACAGCCCTCCTACTCTCCACACTCATGAAACTCCCTCCTATTACCCTTCTCCTAATATCATCACAATCACTCAACCCCACCTTACTTACCACCCTGGCCCTCGCCTCTGCAGCACTTGGGGGCTGAATAGGACTCAACCAAACCCAAACCCGAAAAATCTTAGCCTTCTCATCTATCTCTCACTTAGGCTGAATAGCCGTAATTATTATTTTCAACCCTAAACTAACCCTCCTAACCTTCTACCTTTACGTCACAATAACTGCAACCGTATTCCTAACCCTGAACAAAACCAAAACCCTCAAACTCTCAACAATACTTATCTCATGGCCAAAAGCACCTACCCTAAACGCCACCCTCATGCT
AACCCTACTCTCCCTAGCTGGCCTCCCCCCACTAACAGGATTTTTACCAAAATGACTTATTATCCAAGAGCTGACTAAACAAGACATAACCCCAACAGCTACGATTATTGCCATACTATCACTCTTAAGCCTCTTCTTCTACCTCCGGCTGGCATACCACTCAACAATCACACTTCCCCCCAACTCCTCCAACCACATAAAACTGTGGCACACCCATAAATCCCCAAGCACCTTCATCGCCATCCTTACCTCGTTATCCATCACACTCTTACCCCTCTCCCCCATAATTCTTACCCTAGCCTAG????????????????????????????????????????????????????????????????????????????????????????????????????????????????????????????????????????????????????????????????????????????????????????????????????????????????????????????????????????????????????????????????????????????????????????????????????????????????????????????????????????????????????????????????????????????????????????????????????????????????????????????????????????????????????????????????????????????????????????????????????????????????????????????????????????????????????????????????????????????????????????????????????????????????????????????????????????????????????????????????????????????????????????????????????????????????????????
???????????????????????????????????????????????????????????????????????????????????????????????????????????????????????????????????????????????????????????????????????????????????????????????????????????????????????????????????????????????????????????????????????????????????????????????????????????????????????????????????????????????????????????????????????????????????????????????????????????????????????????????????????????????????????????????????????????????????????????????????????????????????????????????????????????????????????????????????????????????????????????????????????????????????????????????????????????????????????????????????????????????????????????????????????????????????????????????????????????????????????????????????????????????????????????????????????????????????????????????????????????????????????????????????????????????????????????????????????------------TAACCTAACTCCCCTACTTCATGCT-----------------ACCCCCCC---TACCCC----AGGGGGGG-TATGCTATGTATAATTGTGCATACACTTATATT------------
----------------------------------------CCACATATATAA---------------------------------------------------------TATGGTACCAGTA--CATAATATGCTAT--------------------TCGTACATA--------------A--CCCAT--TCC-CTTCAAGA------CAGACATAAC------------------------ACCTCCGGCTATGCTTTT-CGTACCAGATGGATTTATTGATCGTACACTCCACGTTGAAATCACCAACTCAACGTATGTGATG-CCAGGTATGACTAGCTTCAGGCCCATTCATTCCCCCTAAACCCCTCGCCAATCTTGCACTTTT--GCGCCTCTGGTTCCTATTTCAGGGCCATCCC-TCTCTTAACTCACCACCCACTT-GCCTTTCGACGAG-CCATCTG-TGGAGGCTTACTCACCATCTTCGTCCGTGATCGCGGCATCTTTCCTCTTT-GG-AGCTGTTGGTTCCCTTTCTTT-TCGGGGCGTCTTCACAGGTTG-CCCTTCCAATGCGGA-GCGGAGTACTATTTCTACCTAAGCCTGGACTACCCTTATGCGTTGCGGCCTATACTAGATCTCA-AGCGTTCCTCAATGAGACGGTTTGCGTGTATGTGGTATCAACCTGACACTGATGCACTTTGGATCGCATTTGGTTATGGCTCTTCCACCCCCCC-GG-TAAA-TGGGGCTATTAGGTGAATGCTTGACGGACATGTTTTTACGTATTTTTGCTTCCTCTATTTTTGCCACTAAACTAGAACGTTTCCCCTATTTTTACG-ATGCGTAA-CATTATACATTGAATAAAAAATTTTTTACATTTTTAAAAACA-TAAA--ATGGCGCCTA-------------------------------------------------------------------------------------
----------------------------------------------------------------------------------------------------------------------------------------------
	Macrocephalon_maleo         100110000102001000000?110100011111000111010100111110110011011100002000010100?0101000101100000100000012?00100000000?11001ATGGCCCCCAACATCCGAAAATCCCACCCCCTACTAAAAATAATCAACAGCTCCTTGATCGACCTCCCCGCCCCATCAAACATCTCCGCTTGATGAAACTTCGGATCCCTCCTGGCAGTCTGCCTCGCAACCCAAATCATCACAGGCCTCCTACTAGCCGCACATTACACCGCAGATACCTCCCTAGCTTTCTCCTCCGTGGCCCATACATGCCGAGACGTACAATACGGCTGACTTATCCGCAACCTCCATGCAAATGGCGCCTCATTTTTCTTCATCTGCATCTACTTCCACGTCGGACGCGGCCTCTACTACGGATCCTACCTATTCAAAGAGACCTGAAACACAGGAGTAATCCTCCTCTTAACCCTCATAGCAACAGCCTTTGTGGGCTATGTCCTGCCATGAGGGCAAATATCCTTTTGAGGTGCAACCGTCATCACCAACCTATTCTCAGCCATCCCCTACATCGGCCAAACTCTAGTAGAGTGAGCATGGGGCGGATTCTCAGTAGACAACCCAACCCTAACCCGATTCTTCGCCCTACACTTCCTCCTACCATTCGTAATCGCAGGAATTACAGTCATCCACCTGGTTTTTCTCCACGAGTCAGGCTCAAACAACCCCCTAGGAATCGTATCAGACTGCGACAAAATCCCATTCCACCCCTACTTCTCACTGAAAGACATCCTAGGCTTCATCCTCATACTCACCCCTCTCCTCACACTAGCTCTATTCTCCCCAAACCTTCTAGGCGACCCAGAAAACTTTACCCCCGCTAACCCACTTGTCACACCACCCCACATCAAGCCCGAATGATACTTCCTATTTGCATACGCCATCCTACGCTCCATCCCAAATAAACTAGGTGGTGTCTTAG
CCCTAGCTGCCTCCATCCTAATCTTGTTCCTAGCCCCCTTCCTCCATAAGTCAAAACAACGATCAATAACATTCCGCCCTCTCTCCCAGTCCCTATTCTGACTCCTCGTAGCCAACCTTTTTATCCTCACTTGAGTCGGCAGCCAACCAGTAGAACATCCATTCATCATCATCGGACAACTAGCCTCCTTCTCCTATTTCTCCATCCTACTATTCCTCCTTCCAATAGCCGGAGCTCTAGAAAACAAAGCACTAAACTACTAAATGAATCCCCACGCCAAACTAATTGCAACCATAAGCTTAATTGCAGGGACTACCATTACAGTATCAAGTAACCACTGGGTAATAGCATGAACTGGCCTAGAAATCAACACCCTAGCCATCATCCCCTTTATCTCCCAACCCCACCACCCACGAGCAATCGAAGCTGCAATCAAATACTTTCTAACCCAATCAGCCGCATCCGCCCTAATTCTTTTTGCAAGCATAACCAATGCCTGAGTCACTGGCCAATGAGACATCACACAGTTAACTCACCCCATTTCTTGCCTACTACTAACAACCGCAATTGCAATCAAACTAGGCCTCGTCCCATTCCACTTCTGATTCCCTGAGGTCCTTCAAGGCTCACCCCTAACCACAGCCCTCCTACTCTCGACACTCATAAAACTCCCTCCAACCGCCCTCCTCCTAATAACATCACAATCCCTCAACCCCGCCCTACTCACCACCCTAGCGCTCACCTCAGCAGCGCTCGGAGGCTGAATGGGACTAAACCAGACCCAAACACGAAAGATCTTAGCCTTCTCATCTATCTCACACCTAGGCTGAATAACTGTAATCATCATCTTCAACCCCAAACTAACCCTCTTAACCTTCTACCTCTACATTATAATAACCACAGCCGTATTTCTAACCCTAAATAAAACCAAAACCCTAAAACTCTCGACAATGCTCATCTCATGAACAAAAACACCCGCCTTAAATGCAACCCTAATACT
AACCCTACTCTCCCTAGCCGGCCTTCCCCCACTAACAGGCTTCCTACCAAAATGGCTCATCATCCAAGAACTAACTAAACAAGATATAACCCCAACAGCCACAATTATCGCCATGCTGTCACTCCTGGGCCTCTTCTTCTACCTCCGCCTAGCATACCACTCAACAATCACACTCCCCCCTAACTCCTCCAACCACATAAAATTATGACACACCCATAAACCCCCAAATACCCTCATTGCCATTCTTTCCTCCCTATCCATCTCACTCCTACCCCTCTCCCCCATAATCCTCGCCCTAGTCTAG????????????????????????????????????????????????????????????????????????????????????????????????????????????????????????????????????????????????????????????????????????????????????????????????????????????????????????????????????????????????????????????????????????????????????????????????????????????????????????????????????????????????????????????????????????????????????????????????????????????????????????????????????????????????????????????????????????????????????????????????????????????????????????????????????????????????????????????????????????????????????????????????????????????????????????????????????????????????????????????????????????????????????????????????????????????????????????
????????????????????????????????????????????????????????????????????????????????????????????????????????????????????????????????????????????????????????????????????????????????????????????????????????????????????????????????????????????????????????????????????????????????????????????????????????????????????????????????????????????????????????????????????????????????????????????????????????????????????????????????????????????????????????????????????????????????????????????????????????????????????????????????????????????????????????????????????????????????????????????????????????????????????????????????????????????????????????????????????????????????????????????????????????????????????????????????????????????????????????????????????????????????????????????????????????????????????????????????????????????????????????????????????????????????????????????????????????????????????????????????????????????????????????????????????????????????????????????????????????????????????????????????????????
????????????????????????????????????????????????????????????????????????????????????????????????????????????????????????????????????????????????????????????????????????????????????????????????????????????????????????????????????????????????????????????????????????????????????????????????????????????????????????????????????????????????????????????????????????????????????????????????????????????????????????????????????????????????????????????????????????????????????????????????????????????????????????????????????????????????????????????????????????????????????????????????????????????????????????????????????????????????????????????????????????????????????????????????????????????????????????????????????????????????????????????????????????????????????????????????????????????????????????????????????????????????????????????????????????????????????????????????????????????????????????????????????????????????????????????????????????????????????????????????????????????????????????????????????????
??????????????????????????????????????????????????????????????????????????????????????????????????????????????????????????????????????????????
	Alectura_lathami            100010000102011010010111010011111100011101010111111011001101010000200101010001101000101100100100001012?01100001000100001ATGGCCCCCAACATCCGAAAATCCCACCCCCTACTAAAAATAATTAATAACTCCTTAATCGACCTCCCCGCTCCATCAAACATCTCCGCCTGATGAAACTTCGGATCCCTCCTAGCAGTTTGTCTCGCCACTCAAATCATTACAGGACTACTACTAGCTGCACATTACACAGCAGACACCTCCCTAGCCTTCTCCTCTGTAGCCCACATATGCCGAGATGTCCAATATGGCTGACTAATTCGCAACCTCCATGCAAACGGCGCCTCATTCTTCTTCATCTGTATCTACCTCCACATTGGCCGCGGCCTCTACTATGGCTCCTACCTATTCAAAGAAACCTGAAACACAGGAGTAATTCTCCTCTTAACCCTCATAGCAACTGCCTTCGTAGGATACGTCCTACCATGAGGGCAAATATCCTTCTGAGGTGCTACCGTCATCACCAATCTATTCTCAGCCATCCCCTACATTGGCCAGACCTTGGTGGAATGAGCATGAGGCGGATTTTCAGTAGACAACCCAACCCTAACCCGATTTTTTGCCCTGCACTTCCTCCTACCATTTATAATCGCAGGAATCACCATCATCCATCTAACCTTCCTACACGAATCAGGATCAAACAACCCCCTAGGGATCATATCAGACTGTGACAAAATCCCCTTCCACCCTTACTTCACACTAAAAGACATCCTAGGCCTCATCCTCATGCTCATCCCCCTTCTCACACTAACCCTATTCTCCCCGAATCTCCTAGGCGACCCAGAAAATTTCACCCCCGCCAACCCACTCGTCACACCGCCCCACATTAAACCCGAGTGATACTTCCTATTTGCATACGCCATTCTACGCTCTATCCCAAACAAACTAGGCGGCGTCCTAG
CCTTAGCAGCCTCCGTGCTAATCTTATTCCTAGCCCCCCTCCTTCACAAATCCAAACAACGGTCAATAACATTCCGCCCCCTCTCCCAATTCCTATTCTGACTTCTAGTAGCAAACCTCCTTATCCTTACCTGAGTAGGCAGCCAACCAGTAGAGCATCCATTCATCATCATCGGACAACTAGCCTCCATCACCTACTTCACCATCCTGCTATTCCTCCTCCCAATAGCCGGAGCTCTAGAAAACAAAGCACTGAACTACTA-ATGAACCCCCACGCTAAACTAATTACAACTGCAAGTTTGGTTGTAGGAACCTCTATTACAGTATCAAGCAACCACTGAGTGGCAGCCTGAACCGGCCTAGAAATTAACACCCTAGCCATCATTCCCTTCATCTCCCAATCCCATCACCCGCGAGCAATCGAAGCCTCAATCAAGTACTTCCTAACTCAATCAACCGCATCAATCCTAATCCTATTTGCAAGTATAACTAATGCCTGAATAGTGGGCCAATGGGACATCACACAACTAACCTACCCCATTTCGTGTCTACTCCTAACAACAGCAATTGCAATTAAATTAGGCCTCGTCCCATTTCATTTCTGATTCCCTGAGGTCCTCCAAGGCTCGCCCCTAATCACAGCCCTGCTACTTTCAACACTCATAAAATTCCCCCCAATCACCCTCCTCCTTATGACGTCACAATCACTCAACCCCACCCTGCTCACTACTCTAGCCCTAGCCTCAGCAGCGCTCGGGGGCTGAATAGGACTTAACCAAACCCAAACACGAAAAATCCTAGCCTTCTCATCCATCTCCCACCTAGGCTGAATAATTGTGATTATCATCTTCAACCCCCAACTAACCCTCTTAACTTTCTACCTCTACGCCATAATAACTGCAACCGTATTCCTAACCTTGAACAAAACCAAAGTCCTAAAACTCTCTACAATACTTATCTCATGGACAAAAACACCTGCTTTAAACGCAGCCCTAATACT
AACCTTGCTCTCCCTAGCCGGCCTTCCCCCACTAACAGGCTTCCTACCAAAATGACTCATCATCCAAGAACTGACCAAACAGGATATAACCCCAGCAGCTACAATCATCACCATATTATCGCTTTTAAGCCTCTTTTTCTACCTTCGTCTGGCTTATCACTCTACAATTACACTCCCCCCCAACTCCTCTAACCACATAAAGCTATGACACCCCAATAAATCCCCAAACACCCCTACTGCCATCCTCACCTCACTATCCATCGCACTCCTGCCCCTCTCCCCCATGATCCTCAGCATAGTCTAGGTACGTACAGACCCGGGTCGCATTCGCGTTGTCGGCTGCCTCCTACAGGCACAAGTTTGCACGGTTCTTGCTTGCTTTGCCGA-------CCCGGCTTTTGGAGCAGAAAAGAACCCCAGGCATTGTGCTAACCCTTCGTTTTTTTTTTTTATCAGAACTTGCAAAGAGCTATGCCTGGTTTGTTAGCACGGATG-TTTGAACACCATTAACTTTAACAGAAGTTTTCCTTGCCTATTGCAAAGAAAATTAAGTCTGG-------TTATAGTT-CCCCAAAATATTTTTCAGAATGAGTTAAATAGTTTCACTCATCTCTTCATAATCAGACAGCTAATGAGACTCTGAGTCTGCTTGTTCTCTGGCTCTGGGGCAGGATCCTATCTACTGTCTTCTCTGGGAACCATGGGAATGGACAGATTACAGCAGGCAG------------------------AACTCTGTGTCTAATCCATTTTTTCCCCTCCTCACTTTCAGAAAGACTTAGTCCTAACCTTGCCGTTAGTTCTTGCTAGGTATATACATGCAAGTATCCGCACCCCAGTGTAAATGCCCT---CGACCTT----------TAACCTAAGCATGAGGAGCAGGTATCAGGCACACCCACA-------GTAGTAGCCTAAGACACCTTGCTT-AGCCACACCCCCACGGGTATTCAGCAG
TAATTAACATTAAGCAATAAGTGCAAACTTGACTTAGCCATAGCA------AATCTA-GGGCCGGTAAATCTTGTGCCAGCCACCGCGGTCATACAAGAGGCCCAAATTAACTGCAACTC--TCGGCGTAAAGAGTGGCGAAATGC-TATCAC-AACAACTAAGATCAAACTGCAACTAGGCTGTCACAAGCTCAAGATGCACCCAAACCCACCCTCAAAA-CGATCTTAGCGC-CAACGATTAATTTCAACCCACGAAAGCCAGGGCACAAACTGGGATTAGATACCCCACTATGCCTGGCCCTAAATCTAGATACTTCCA---CCCACCAA-AGTATCCGCCTGAGAACTACGAGCACAAACGCTTAAAACTCTAAGGACTTGGCGGTGCCCCAAACCCACCTAGAGGAGCCTGTTCTATAATCGATAACCCACGATACACCCAACCACCCCTTGCCAG-CACAGCCTACATACCGCCGTCTCCAGCCCACCTTCCCTGAGAGCAAAAACAGTGAGCTCAACAGTTTTTCC--CCGCTAATAAGACAGGTCAAGGTATAGCCTATGGGGTGGAAGAAATGGGCTACATTTTCTAGC--AC-AGAA----TA-------CCCACGAATAAGGGACATGAAACA--ACCCTTAGAAGGAGGATTTAGCAGTAAGACAGGACAATAA-------------------TGCCTGCCTTAAGCCCGGCCCTGGGGCACGTACACACCGCCCGTCACCCTCCTCACAAGCCGC-CAC-CTACAC-TG-TAAATA-ACCCACACACCCTA------AAGCTGAAGATGAGGCAAGTCGTAACAAGGTAAGTGTACCGGAAGGTGCACTTAGAGCATC------------TAACCTAACCCCCCTACTTCATGCT-----------------ACCCCCCC---TACCCC----AGGGGGGG-TATACTATGTATAATTGTGCATACATTTATATTCCACATATATAT
ATATGGCAGCAGTACATAATATG--ATAATCGTACATATCCCATAC-TATTAAGCAGGACATACATCTCTC-AA-CCACAT-TCCTCCT---TCAAGGGCCCACAATC-CATG--CCTAATGACCCAAGCATAACCCTCCAC-------------CCATACACCTGCTTTCAAGCACCTACAGGCCCCC-ATAACAATGAATGGTCACAGGACATA----CCTTACAATAACCTTCTCCTCCCCATATGGTTATGCTCGT-CGTACCAGATGGATTTATTAATCGTCCACCTCACGT-GAAATCACCATCTCAACGTATGTAATG-CCATATATGACTAGCTTCAGGCCCATTCATTCCCCCTAAACCCCTCGCCACTCTTGCACTTTT--GCGCCTCTGGTTCCTATTTCAGGGCCATCCCCTCTCTTAACTCACCACCCACTT-GCTTTTCGACGAG-CCATCTGTGGTAAGCTTACTCACCATCTTAGTCCGTGATCGCGGCATTTTCTCTCTTT-GG-AGCTGTTGGTTCCCTTTTTTT-CTGGGGCGTCTTCACAGATTG-CCCTTCCAGTGCGGA-GCG-AGTACTATTTCTACCTAAGCTTGAACTACCCTTATGCGTTGAGGCCTATACTAGATCTCA-GGCGTCCCTCAATGAGACGGTTTGCGTATATGTGGTATCACCTTGACACTGATGCACTTTGGATCGCATTTGGTTATGGCTCTTCCACCCCCC--GGCTAAA-TGGGGCTATTAGGTGAATGCTCGACGGACATACTCTTATAAATCCTCGCT------------------AAACTAGAACATCTCCCCATTATCTAAA--ACGCGTAGCGTCAGACATCGATT-----TTTAAAAATTATATTT----TT-AAAA--AT----CTAAAAC----------TGCACTAA----------------------------------------------------------------
----------------------------------------------------------------------------------------------------------------------------------------------
	Penelope_purpurascens       10100011011{1 2}001000000110011011111100011101110?11100011001101010001200011011010001000110001000100?01100001000001000???100---------------------------------------------------------------------------------------------------------------------------------------------------------------------------------------------------------------------------------------------------------------------------------------------------------------------------------------------------------------CTCATCTGGCTACTGGTACTTATAGCAACTGCTTTCGTAGGATACGTTCTCCCATGGGGACAGATATCATTCTGAGGAGCTACCGTCATCACCAACCTATTCTCAGCCATCCCCTACATCGGACAAACCCTGGTAGAATGAGCTTGAGGGGGATTTTCAGTCGACAACCCAACCCTAACACGATTCTTCGCCCTACACTTTTTACTCCCATTTGCAATCGCGGGCATTACCGTAATCCACCTCACCTTCCTCCACGAATCCGGCTCAAACAACCCCCTAGGACTCACATCTGATTGCGACAAAATCCCCTTCCACCCCTACTTCTCCCTAAAAGATATCCTAGGCTTCTCACTCATATTCATCCCCCTCCTAACACTTGCCTTCTTCAACCCAAATCTTCTAGGAGACCCAGAAAACTTTACACCAGCAAATCCCCTAGTCACCCCTCCACATA---------------------------------------------------------------------------
-----------------------------------------------------------------------------------------------------------------------------------------------------------------------------------------------------------------------------------------------------------------------------------------------------------------ACAGGAACAACCATTGTAATCTCAAGCAATCACTGAATGGCAGCCTGAACAGGTCTAGAAATTAACACCCTAGCTATCATCCCCCTCATTGCCAAATCCCATCACCCACGAGCAATCGAAGCGACAATCAAATACTTCTTAACACAATCCGCCGCATCAGCCCTAATCCTTTTCTCAAGCATAATCAATGCCTGACTCGCTGGCCAATGAGACATCACCCAGCTAAACCATCCCCTACCATGCCTTATACTAACAACAGCAATCGCAATCAAACTTGGCCTAGCCCCATTCCACTTTTGATTTCCAGAAGTACTTCAAGGATCACACCTAACCACTGCCCTATTACTCTCAACACTAATAAAATTCCCCCCATTCACACTCCTTCTAATAACGTCAAAATCACTAAACCCTATCCTGCTTACTACCCTAGCTATCACCTCA--------------------------------------------------------------------------------------------------------------------------------------------------------------------------------------------------------------------------------------------------------------
----------------------------------------------------------------------------------------------------------------------------------------------------------------------------------------------------------------------------------------------------------------------------------------------------------------????????????????????????????????????????????????????????????????????????????????????????????????????????????????????????????????????????????????????????????????????????????????????????????????????????????????????????????????????????????????????????????????????????????????????????????????????????????????????????????????????????????????????????????????????????????????????????????????????????????????????????????????????????????????????????????????????????????????????????????????????????????????????????????????????????????????????????????????????????????????????????????????????????????????????????????????????????????????????????????????????????????????????????????????????????????????????????
???????????????????????????????????????????????????????????????????????????????????????????????????????????????????????????????????????????????????????????????????????????????????????????????????????????????????????????????????????????????????????????????????????????????????????????????????????????????????????????????????????????????????????????????????????????????????????????????????????????????????????????????????????????????????????????????????????????????????????????????????????????????????????????????????????????????????????????????????????????????????????????????????????????????????????????????????????????????????????????????????????????????????????????????????????????????????????????????????????????????????????????????????????????????????????????????????????????????????????????????????????????????????????????????????????????????????????????????????????--CACTAATTTTTTACCCAACCCTCCTAC-TAAGCACATCTCTCTCTAGCAGGGGCCCCCCCCCCTACCCCCCCCCGGGGGGGGTGTGCTATGTATAATCGTGCATATTTTTATGTGCCCCATACAT--
-TATGGTT-CAGTAATACATTCTATATA--CGTACTATACCCAT-TATATGTAGACGGACATGCGTCTTTCTAG-CCACATACTCTCCC--AAT-GCACATTAACATG-TATG--CCTTAGGAC-AACTAGAAATACACTAC-------------TTATTCACGA----TCCAGCACATTCAAGTCACC-TAACCAGTGAATGGTTTACGGACATAA---TACTAATATTACAGCCTTACCCACATTTGGTTATGCTCGA-CGTATCAGATGGATTTATTGGTCGTACACCTCACGA-GAGATCAGCAACCCC-TGCCTGTAATG-TCCTTCATGACTAGCTTCAGGCCCATTCATTCCCCCTAAACCC-TCGCCCCTCTTGCTCTTTT--GCGCCTCTGGTTCCTATATCAGGGCCATCTCCC-TTTT-ACTCCCTATCACTAT-GCTTTTC-ACGAGG-CATCTGGTCGGAGAATACCCACCATTTTAGTCCGTGATCGCGGCATCTTATCTCTTC-TC-TGCTATTGGTTCCCTTTTTTTTCTGGGGCTTCTTCACAGCTGG-CATTTCCAGTGCCGTTGCGGAGTGC-ACA-CAATCTAGGTCTGGACATCTCCT--GGTTTGCGTCCTATTCTAGACCTCA-GGCGTCCCTCGATGAGACGGTTTGCGTATATGGGGAATCATTTTGACACTGATGCACTTTGGATCGCATTTGGTAATGGCTCTTCCACCCCGCCC---AAACATGGTGCTATTTAGTGAATGCTTGACGGGCATATTTTTGCAAATTTTCACTTCCTCTATTTTTCTAACAAAACTAGGAAGTTTTCCTAACTTTTTTT--TCGATCATCAACAAACGTTTTA------CAAAAAAA-TTTATTTGCATTT-AGAA--ACGGCGCTAAAAC----------TCCCTTAACACCGTCCAA-AAAC----------GTTT-GCAT-CATATACATACATTTGTT--ACACACCAA
ATTT-ATTAGAGAAACTCCACTACCAAAAACAACCACCATAAACATACATTT--TC-TTTCTTTTCCA-ATCCTGGCCAAACCGACCAAA--------AACAAACTATCTCCCA--GCTCCCATAGCTTAACTCAAA-----
	Aburria_aburri              101000010111001000000111011?11111100011101110011100101001101010001?000110110?0001000110001000000?01100001000001000???100---------------------------------------------------------------------------------------------------------------------------------------------ACCGGCCTCCTATTAGCCACACACTACACCGCAGATGTCACCCTCGCCTTCTCCTCCGTAGCCCACACATGCCGAAACGTCCAATACGGCTGACTAATCCGCAACCTACATGCAAACGGCGCCTCATTCTTCTTTATCTGCATCTACCTCCACATTGGTCGCGGCTTCTACTACGGCTCATACCTCTATAAAGAAACTTGAAACACAGGGGTAATCCTCCTACTAGTACTTATAGCAACTGCTTTCGTAGGATATGTCCTCCCATGAGGACAAATATCATTCTGAGGAGCCACTGTTATCACCAACCTATTTTCAGCCATCCCCTATATTGGACAAACCCTAGTAGAGTGAGCCTGAGGAGGATTTTCAGTTGACAACCCAACCCTAACACGATTCTTCGCCCTACACTTTTTACTTCCATTTGCAATCGCGGGCATTACCGTAATTCACCTCACCTTCCTCCACGAGTCCGGCTCAAACAACCCCCTAGGACTCACATCCGATTGCGACAAAATCCCCTTCCACCCCTACTTCTCCCTAAAAGATATTCTGGGCTTCTCACTCATATTCATCCCCCTCCTAACACTTGCCTTCTTCAACCCAAATCTTCTAGGGGACCCAGAAAACTTCACACCAGCAAATCCCCTAGTCACCCCTCCACATATCAAGCCCGAATGATACTTCTTATTTGCATACGCCATTCTACGCTCAATCCCTAACAAACTTGGAGGAGTCCTCG
CACTAGCAGCCTCAGTACTAATCCTCTTCCTCATCCCCCTCCTACACAAATCCAAACAGCGAGCAATAACATTCCGCCCCCTCTCTCAACTCCTATTCTGACTTCTAACTGCTAACCTCCTAATCCTAACATGAGTGGGCAGCCAACCAGTAGAACACCCATTCATCATCATCGGACAACTCGCCTCCCTCACCTATTTCGCCATCTTACTTCTCCTCTTCCCAATCACCGGAGCCCTAGAAAACAAAATACTTCGCTACTAA------------------------------------------TTGGGAACAACCATTGTAATCTCAAGCAATCACTGAATGGCAGCCTGGACGGGCCTAGAAATTAACACCCTAGCCATCATCCCCCTCATTGCCAAATCCCATCACCCACGAGCAATCGAGGCGACAATCAAATACTTCCTGACACAATCCACTGCATCAGCCCTAATCCTTTTCTCAAGCATAATCAATGCCTGACTCACTGGCCAATGAGACATCACCCAGCTAAACCACCCCCTCCCATGCCTTATACTAACAACAGCAATCGCAATCAAACTTGGCCTAGCCCCATTCCACTTTTGATTTCCAGAAGTACTCCAAGGATCACACCTAACCACTGCCCTATTACTCTCAACACTAATAAAATTCCCCCCACTCACACTCCTTCTAGTAACGTCAAAATCACTAAACCCTATCCTGCTTATTACCCTAGCTATCACCTCAATAGCACTGGGAGGCTGAATAGGCCTCAATCAAACACAAACACGAAAAATTCTAGCCTTCTCATCCATTTCCCACTTAGGATGAATAACCCTAGTCACTATCTACAGCCCCAAACTCAGCCTACTAACCTTCCTCCTCTATACAGTAATAACAACAACCGTATTCCTCTCACTAAACATAATCAAAGTCCTAAAACTATCAACTATGCTAATCTCATGAACAAAAACTCCCACCCTAAATGCGACCCTAATACT
CACCCTGCTCTCTCTAGCAGGCCTTCCCCCATTAACCGGCTTCATCCCCAAATGATTAATCATCCAGGAGCTCACCAAACAAGAAATAACCCCTGCCGCCACAATCGCCGCCATGCTATCACTCCTGGGCCTATTCTTTTACCTTCGCCTCGCATACCACTCAACAATCACTCTCCCACCTAACTCCTCCAATCACATAAAAACATGGTATCTCCGTAAAACACCAAACACCTTCACTGCCATCCTAACTTCACTATCAATCTCCCTCCTGCCCCTCTCCCCTATAATTCTCACCATGGTCTAG???????????????????????????????????????????????????????????????????????????????????????????????????????????????????????????????????????????????????????????????????????????????????????????????????????????????????????????????????????????????????????????????????????????????????????????????????????????????????????????????????????????????????????????????????????????????????????????????????????????????????????????????????????????????????????????????????????????????????????????????????????????????????-----------------------------------------------------------------------------------------------------------------------------------------------------------------------------------------------------
-----------------------------------------------------------------------------------------CCATACAAGAGACCCAAATTAACTGT-CCAT--CCGGCGTAAAGAGTGGCAAGATGT-TATCCT-ACCAGCTAAGATCAAAATGCGACCAAGCTGTCATAAGCCCAAGACGCACCTAAACCCACCCC-AAAATAGATCCTAGCAC-CCGCGATCAATTTCAACCCACGAAAGCTAGGGCACAAACTGGGATTAGATACCCCACTATGCCTAGCCCTAAATCCAGATACTTTTA--CCCTACCAA-AGTATTCGCCCGAGAACTACGAGCACAAACGCTTAAAACTCTAAGGACTTGGCGGTGTCCCAAACCCACCTAGAGGAGCCTGTTCTATAACCGATAACCCACGATACACCCAACCACCTCTCGCCAA-CACAGCCTACATACCGCCGTCGCCAGCTCACCTCCCTTGAAAGTCCTA-CAGTGAGCCCAATAGTTCTCCC--CCACTAACAAGACAGGTCAAGGTATAGCCCATGGGGTGGAAGAAATGGGCTACATTTTCTAGC--AT-AGAA----CA-------C--ACGGCAACGGGGCATGAAACC--GCCCCCAGAAGGAGGATTTAGCAGTAAAGTTGAACAATAG-------------------AGTCTACTTTAAACC-GGCTCTGGGACACGTACATACCGCCCGTCACCCTCTTCACAGGCCCG-C---CTACCCGCA-TAAATA-ATCAACCCTACAAT------AAGCCAAAGACGAGGTAAGTCGTAACAA---------------------------------AATT--AATTTTTAACCTAACCCTCCTAC-TAAGCACATCTCTCTCTAGCAAGGGCCCCCCCCC-TTCCCCCCCCGGGGGGGG-TATGCTATGTATAATCGTGCATATTTTTATGTGCCCCATACAT--
-TATGGTC-CAGTAATACATTCTATATA--TGTACTATACCCAT-TATATGTAAACGGACATGCGTCTTTCTAG-CCACAT-TTCTCCC--AAT-GCACATTAACATG-TATG--CTTTAGGAC-AACCAGAGATACACTAC-------------TTATTCACGA----TCTAGCACATTCAAGTCACC-TAACCAGTGAATGGTTTCAGGACATAA---TATTAATAATACAGCCTTATCCACATTTGGTTATGCTCGA-CGTATCAGATGGATTTATTGATCGTACACCTCACGA-GAAATCAGCAACCCC-TGCCCGTAATG-TCCTACGTGACTAGCTTCAGGCCCATTCATTCCCCCTAAACCC-TCGCCCCTCTTGCTCTTTT--GCGCCTCTGGTTCCTATATCAGGGCCATCCTTC-TCCT-ACTCCCTATCACTAT-GCTTTTC-ACGAGG-CATCTGGTCGGAGAATACCCACCATTTTAGTCCGTGATCGCGGCATCTTATCTCTTC-TC-TGCTATTGGTTCCCTTTTTTTTCTGGGGCTTCTTCACAGCTGG-CATTTCCAGTGCCGTTGCGGAGTGC-ACA-CAATCTAGGTCTGGACATCTCCT--GGTTTGCGTCCTATTCTAGACCTCA-GGCGTCCCTCAATGAGACGGTTTGCGTATATGGGGAATCATTTTGACACTGATGCACTTTGGATCGCATTTGGTAATGGCTCTTCCACCCCGCCC---AAACATGGTGCTATTTAGTGAATGCTTGACGGGCATATTTTTGCAAATTTTCACTTCCTCTATTTTTCTAACAAAACTAGGAAGTTTTCCTAACTTTTTTT--TCGATCATCAACAAACGTTTTA------CAAAAAAA-TTTATTTGCATTT-AAAA--ACGGCGCTAAGAT----------TCCCTTAACACCATCCAA-AAAC----------GTTT-GCAT-CATATACATACATTTGTT--ACACACCAA
ATTT-ATTAGAGAAACTCCACTACCAAAAACAACCACCACAAACATACATTT--TC-TTTCTTTTCCA-A-CCTGGACAAACCAACCAAA--------AACAAACTATCACCCA--GCTCCCATAGCTTAACTCAAA-----
	Crax_globulosa              001010110111001?00000?10011001111100011101010011100101001101010001?00011011010001000110001000100?01000001000000001?1?100---------------------------------------------------------------------------------------------------------------------------------------------ACTGGCCTCCTACTGGCCATACACTACACCGCAGACACTACCCTCGCCTTTTCCTCCGTAGCTCATACATGCCGAAACGTCCAGTACGGCTGACTAATCCGCAACCTACACGCAAACGGCGCTTCATTCTTCTTCATCTGCATCTACCTCCACATTGGCCGCGGCTTCTACTACGGCTCATACCTTTACAAAGAAACCTGAAACACAGGAGTTATCCTCCTACTAGTGCTTATAGCAACTGCTTTTGTAGGGTATGTTCTCCCATGAGGACAAATATCATTCTGAGGCGCTACCGTTATCACTAACCTATTTTCAGCCATCCCATACGTCGGACAAACCCTGGTAGAATGAGCCTGAGGAGGATTTTCAGTTGACAACCCAACCTTAACACGATTCTTCGCCCTACACTTCCTGCTACCATTCGCAATCGCAGGTCTTACCGTAATCCACCTCACCTTCCTCCACGAATCCGGCTCAAACAACCCCCTAGGACTCACATCTGACTGTGACAAAATCCCCTTCCACCCCTACTTCTCCCTAAAAGATATCCTAGGTTTCTCATACATATTCATCCCCCTCCTAACACTCGTCTTCTTCCACCCCAACCTCCTAGGGGACCCTGAAAACTTCACACCAGCAAACCCCCTAGTCACCCCCCCACACATTAAACCCGAATGGTACTTCTTATTTGCATACGCCATCCTACGCTCAATCCCCAACAAACTTGGAGGAGTCCTCG
CATTAGCAGCTTCAGTATTAATTCTCTTCCTTATCCCCCTTCTACATAAATCCAAGCAACGATCAATAACATTCCGCCCTCTCTCTCAACTCCTATTCTGATTCCTAGCTGCCAACCTCCTAATCTTAACATGAGTAGGCAGCCAACCAGTAGAACACCCATTCATCATCATTGGACAACTAGCCTCCCTCACCTATTTCGCTACCCTCCTCCTCCTCTTCCCGATCATCGGGGCTCTAGAAAACAAAATACTCTACCACTAA------------------------------------------GTGGGAACAACCATTACAATTTCAAGCAACCACTGAATGATGGCCTGAACAGGCCTAGAAATTAACACCCTGGCCATCATCCCTCTTATCGCCAAATCCCACCACCCACGAGCAATTGAAGCCACCATCAAATATTTCTTAACACAATCAACTGCATCTGCCCTAGTTCTTTTCTCGAGCATAATTAATGCCTGACTTACTGGACAATGGGACATTACACAACTAAATCACCCCCTCCCATGCCTTATGTTAACAACAGCAATCGCAATCAAACTTGGCTTAGCTCCATTTCACTTCTGATTTCCAGAAGTACTTCAAGGATCACACCTGACCACCGCCCTACTGCTCTCAACACTAATAAAATTCCCCCCACTCACACTCCTTCTAATAGTATCAAAATCACTAAACCCCACCCTGCTCACTACCCTAGCCATCACTTCGATAATATTAGGGGGCTGAATAGGCCTTAACCAAACACAAACCCGAAAAATCCTAGCCTTCTCATCTATCTCCCACTTAGGGTGAATGGCTCTAATCATTATCTACAACCCCAAACTTAGCCTACTAGCCTTCCTCCTCTACACAGTAATAACAACAGCTGTATTCCTATCACTTAACACAATCAAGGTCCTAAAATTATCCACCATATTAATCTCATGAACAAAAACCCCTACCCTGAACGCAGCACTAATACT
CACCCTACTCTCCCTAGCAGGCCTCCCCCCACTAACTGGTTTCTCGCCTAAATGACTTATTATTCAGGAACTTACCAAACAAGAAATAACCCCTGCTGCCACAATCGCCGCCATACTATCACTTCTTGGCCTATTCTTTTACCTTCGCCTCGCATACCACTCAACAATTACCCTCCCACCTAACTCCTCCCACCACATAAAGACATGGTACACTCATAAAACGCCAAACACCCTCACTGCCATCCTCACTTCATTATCAATCTCCCTTCTGCCCCTCTCCCCCATGATCCTCACCATGACCTAG????????????????????????????????????????????????????????????????????????????????????????????????????????????????????????????????????????????????????????????????????????????????????????????????????????????????????????????????????????????????????????????????????????????????????????????????????????????????????????????????????????????????????????????????????????????????????????????????????????????????????????????????????????????????????????????????????????????????????????????????????????????????????????????????????????????????????????????????????????????????????????????????????????????????????????????????????????????????????????????????????????????????????????????????????????????????????????
???????????????????????????????????????????????????????????????????????????????????????????????????????????????????????????????????????????????????????????????????????????????????????????????????????????????????????????????????????????????????????????????????????????????????????????????????????????????????????????????????????????????????????????????????????????????????????????????????????????????????????????????????????????????????????????????????????????????????????????????????????????????????????????????????????????????????????????????????????????????????????????????????????????????????????????????????????????????????????????????????????????????????????????????????????????????????????????????????????????????????????????????????????????????????????????????????????????????????????????????????????????????????????????????????????????????????????????????????????AACTC-AATTTTTAACTTAACCCCCCTAC-AGAGCACATCTCTCTCTAGAGAGGACCCCCCCCC-TTCCCCCCCCAG-AGGGGGTGTGCTATGTATAATCGTGCATATTTTTGTGTGCCCCATACAT--
-TATGGTT-CGGTAATACATTCTATATA--CGTACTATACCCATATATATGTAGACGGACATGCGTGTCTCCAA-CCACAT-TTCTCCC--AGC-GCACATTAACATG-TATG--CTCTAGGACCAGCTGGAAATAT--CAC-------------CTATTCACGA----TCCAGCACATTCAAGTCACC-TAACCAGTGAATGATCTACGGACATAA---ACTTAATACCATAGTTCT-TCCTCATTTGGTTATGCTCGA-CGTATCAGATGGATTTATTGATCGTACACCTCACGA-GAGATCAGCAACCCC-TGCCCGTAATG-TCCTACGTGACTAGCTTCAGGCCCATTCATTCCCCCTAAACCC-TCGCCCCTCTTGCTCTTTT--GCGCCTCTGGTTCCTATATCAGGGCCATCCCTA-ACTT-ACTCCCTATACCTAT-GCTCTTC-ACGAGG-CATCTGGTCGGAGAACACCCACCATTTTAGTCCGTGATCGCGGCATCTTACCTCTTC-TC-TGCTATTGGTTCCCTTTTTTTTCTGGGGCTTCTTCACAGCTGA-CATTTCCAGTGCCGTTGCGGAGTGC-ACA-CAATCTAGGTCTGGACATCTCCT--GGTTTGCGTCCTATTCTAGACCTCA-GGCGTCCCTCAATGAGACGGTTTGCGTATATGCGGAATCATTTTGACACTGATGCACTTTGGATCGCATTTGGTAATGGCTCTTCCACCCCGCCC---AAACATGGTGCTATTTAGTGAATGCTTGACGGGCATATTTTTACAAATTTTCACTTCCTCTATTTTTCTAACAAAACTAGGAAGTTTTCCTAACTTTTTTT---TGTTCATCAACAAACGTTTTA------CAAAAAAA-TTTATTTGCATTT-A-AA--ACGGCGCTAGGGT----------TCCCTTAACACTGTTCAA-AAAC----------GTTT-GCATTCATATACATACATTTATT--ACACACCAA
ATTT-ATTAGAGAAACTCCACTACCAAAACCAACCATTACAAACAAACTTTTTTTT-TCACTTTCACA-ACCCTGGCTAAATCGGCCAAATCGGCCAAACCAAACTATCACACA----------------------------
	Nothocrax_urumutum          00001011011{1 2}00100000011101101?1111000111010101111001010011010100010000110110{0 1}0001000110001000100?01000001000000001???100---------------------------------------------------------------------------------------------------------------------------------------------ACTGGCCTCCTGGTGGCCATACACTACACCGCAGACACTACCCTCGCCTTCTCCTCCGTAGCTCACACATGCCGAGACGTCCAGTACGGCTGACTAATCCGCAACCTACACGCAAACGGTGCCTCATTCTTCTTCATCTGCATCTACCTCCACATCGGCCGCGGCTTCTACTACGGCTCATACCTTTACAAAGAAACCTGAAACACAGGAGTAATCCTCCTGTTAGTACTTATAGCAACTGCTTTCGTAGGGTATGTTCTCCCATGAGGACAAATATCATTCTGAGGTGCTACCGTCATCACTAACCTATTCTCAGCCATCCCATACATCGGACAAACCCTAGTAGAATGGGCCTGAGGAGGATTTTCAGTCGACAACCCGACCCTAACACGATTCTTCGCCCTACACTTCCTGCTACCATTCGCAATCGCAGGCCTTACCGTAATCCACCTCACCTTCCTCCACGAATCTGGGTCAAACAACCCCCTAGGGCTCACATCTGACTGTGACAAAATCCCCTTCCACCCCTACTTCTCCCTAAAAGACATTCTGGGCTTCTCATGCATATTCATCCCCCTCCTAACACTCGCCTTCTTCCACCCCAACCTTCTGGGGGACCCTGAAAACTTCACACCAGCGAACCCTCTAGTCACCCCTCCACACATCAAGCCCGAATGATACTTCTTATTTGCATATGCCATCCTACGCTCAATCCCTAACAAACTTGGAGGGGTCCTCG
CACTAGCAGCTTCAGTATTAATTCTCTTCCTCATCCCCTTTCTACACAAATCCAAGCAACGATCAATAACATTCCGCCCCCTCTCTCAACTCCTATTCTGATTCTTAGTTGCTAACCTCCTAATCTTAACATGAGTAGGCAGCCAACCAGTAGAGCACCCATTCATCATCATCGGACAACTAGCCTCCCTCACCTATTTCGCCACCCTCCTTCTCCTCTTCCCAATCACCGGAGCCCTAGAAAACAAAATACTCTACCACTAA------------------------------------------GCAGGAACAACCATTACAATTTCAAGCAACCACTGAATGATAGCCTGAACAGGTCTAGAAATCAACACCCTAGCTATCATCCCCCTCATCCCCAAATCCCACCACCCCCGAGCAATTGAAGCCACCATCAAATATTTCCTAACACAATCAGCTGCATCCGCCCTAGTCCTTTTCTCAAGCATAACTAATGCCTGACTTACTGGGCAGTGGGATATTACACAACTAAATCACCCCCTCCCATGCCTTATATTAACAACAGCAATCGCAATCAAACTGGGCTTAGCTCCATTTCACTTCTGGTTCCCAGAAGTGCTTCAAGGATCACATCTAATCACTGCCCTACTACTCTCAACACTAATAAAATTTCCCCCGCTCACACTTCTTCTAATAACATCAAAATCATTAAACCCCACCCTACTCACTACCCTAGCCATCACCTCGATAGCCTTAGGGGGCTGAATAGGCCTTAACCAAACACAGACACGAAAAATCCTAGCCTTCTCATCTATCTCCCACTTAGGATGAATAGCCCTAGTCATTATCTACAACCCCAAACTTAGCCTGCTAGCCTTCCTCCTCTATACAGTAATAACAACAGCTGTCTTCCTTTCACTTAACAAAATCAAAGTCCTAAAACTATCGGCCATATTAATCTCATGAACAAAGACCCCCACCCTGAACGCAGCACTAATACT
CACCCTACTCTCACTAGCAGGCCTTCCCCCACTAACTGGGTTCTCGCCTAAGTGACTTATCATCCAAGAACTAACCAAACAAGAAATAACCCCTGCTGCTACAATCGCCGCCATACTATCACTTCTTGGCCTGTTCTTCTACCTTCGCCTCGCATACCACTCAACAATTACCCTCCCACCTAACTCCTCCAACCACATGAAGACATGATACACTCGTAAAACACCAAGCACCCCCACCGCCATCCTTACTTCATTATCAATCTCCCTTCTACCCCTCTCCCCCGTGATCCTCACCATGACCTAG???????????????????????????????????????????????????????????????????????????????????????????????????????????????????????????????????????????????????????????????????????????????????????????????????????????????????????????????????????????????????????????????????????????????????????????????????????????????????????????????????????????????????????????????????????????????????????????????????????????????????????????????????????????????????????????????????????????????????????????????????????????????????-----------------------------------------------------------------------------------------------------------------------------------------------------------------------------------------------------
-----------------------------------------------------------------------------------------CCATACAAGAGACCCAAATTAACTGT-CCAC--CCGGCGTAAAGAGTGGCAAGATGT-TATCCC-ACCAGCTAGGATCAAAATGCGACTAAGCTGTCATAAGCTCAAGACGCACCCAAACCCACCCCC-TAA-AGATCCTAGCAC-TCACGATCAATTTCAACCCACGAAAGCTAGGGCACAAACTGGGATTAGATACCCCACTATGCCTAGCCCTAAATCTAGATACTTCC----TTCACCAA-AGTATTCGCCCGAGGACTACGAGCACAAACGCTTAAAACTCTAAGGACTTGGCGGTGTCCCAAACCCACCTAGAGGAGCCTGTTCTATAACCGATAACCCACGATGCACCCAACCACCCCTCGCCAA-CACAGCCTACATACCGCCGTCGCCAGCTCACCTCCCTTGAGAGCCCCA-CAGTGAGCCCAATAGCCCTCTT-TCCACTAGCAAGACAGGTCAAGGTATAGCCCATGGGGTGGAAGAAATGGGCTACATTTCCTAGA--AT-AGAA----CA-------C--ACGGAATAGGGGCGTGAAACC--GCCCCTAGAAGGAGGATTTAGCAGTAAAGCTGAACAATAG-------------------AGTCAGCTTTAAACC-GGCTCTGGGGCACGTACATACCGCCCGTCACCCTCTTCACAGGCCTG-C---CTACCCACA-TAAATA-ATCAACCCCACAAT------AAGCCAAAGACGAGGTAAGTCGTAACAA---------------------------------AATT---GTTTTTTACCTAACCCCCCTACCAGAGCACATCTCTCTCTAGAGAGGACCCCCCCCCCTTCCCCCCCCAG-AGGGGGTGTGCTATGTATAATCGTGCATATTTTTATGTGCCCCATACAT--
-TATGGTC-CAGTAATACATTCTATATA--CGTACTATACCCATATATATGTAGACGGACATGCGTCTCTCCAG-CCCCAT-TTCTCCC--AGC-GCACATTAACATG-TATG--CTCTAGGACCAGCCAGAAATAT--CAC-------------CTATTCACGA----TCCAGCACATTCAAGTCACC-TAACCAATGAATGATCTACGGACATAA---GCTTAATATTACAGTCCT-TCCCCATTTGGTTATGCTCGA-CGTATCAGATGGATTTATTAATCGTACACCTCACGA-GAGATCAGCAACCCC-TGCCCGTAATG-TCCTACGTGACTAGCTTCAGGCCCATTCATTCCCCCTAAACCC-TCGCCCCTCTTGCTCTTTT--GCGCCTCTGGTTCCTATATCAGGGCCATTCCCA-TCTT-ACTCCCTATACCTTT-GCTCTTC-ACGAGG-CATCTGGTCGGAGAATACCCACCATTTTAGTCCGTGATCGCGGCATCTTATCTCTTC-TC-TGCTATTGGTTCCCTTTTTTTTCTGGGGCTTCTTCACAGCTGG-CATTTCCAGTGCCGTTGCGGAGTGC-ACA-CAATCTAGGTCTGGACATCTCCT--GGTTTGCGTCCTATTCTAGACCTCA-GGCGTCCCTCAATGAGACGGTTTGCGTATATGTGGTATCATTTTGACACTGATGCACTTTGGATCGCATTTGGTAATGGCTCTTCCACCCCGCCC---AAACATGGTGCTATTTAGTGAATGCTTGACGGGCATATTTTTGCAAATTTTCACTTCCTCTATTTTTCTAACAAAACTAGGAAGTTTTCCTAATTTTTTTT---CATTCATCAACAAACGTTTTA------CAAAAAAA-TTTATTTGCATTT-A-AA--ACGGCGCTAAGGT----------TCCCTTAACACTGTCCAA-AAAC----------GTTT-GCATTCATATACATACATTTGTT--ACACACCAA
ATTT-ATTAGAGAAACTCCACTACCGAAACCAACCATCACAAACAATCTTTTTTTT-TCACTTTCTCA-ACCCTGGCCAAATCGACCAAA---------ACAAACTATCA-CCC-AGCTCCCATAGCTTAGACCAAA-----
	Mitu_mitu                   000110110111001000000110011011011100011101010111100111001101010001200011011010001000110001000000?01000001000000001???100---------------------------------------------------------------------------------------------------------------------------------------------ACTGGCCTCCTACTGGCTATACACTACACCGCAGACACTACCCTCGCCTTCTCCTCCGTAGCCCACACATGCCGAGACGTCCAATATGGCTGACTAATCCGCAACCTACACGCAAACGGCGCGTCATTCTTCTTCATTTGCATCTACCTCCACATCGGCCGCGGTGTCTACTACGGCTCATACCTCTACAAAGAAACCTGAAACACAGGAGTAATCCTCCTACTAGCACTTATAGCAACTGCTTTCGTAGGTTATGTTCTCCCATGAGGACAAATATCATTCTGAGGCGCTACCGTCATCACCAACCTATTCTCAGCCATCCCGTACATCGGACAAACCCTGGTAGAATGAGCCTGAGGAGGATTTTCAGTCGATAACCCAACCTTAACACGATTCTTCGCCCTACACTTCTTACTACCATTCGCAATCGCAGGTCTCACCGTAATCCACCTCACCTTCCTCCACGAATCCGGCTCAAACAACCCCCTAGGACTCACATCTGACTGTGACAAAATCCCCTTTCACCCCTACTTCTCCCTAAAAGACATCCTAGGCTTCTCATGCATATTCATCCCCCTCCTAACACTCGCCTTCTTCCACCCTAACCTTCTAGGGGACCCTGAAAACTTCACACCAGCGAATCCCCTAGTCACCCCCCCACACATCAAACCCGAATGATACTTCTTATTTGCATACGCCATCCTACGCTCAATCCCCAATAAACTTGGAGGAGTCCTCG
CACTAGCAGCTTCAGTTCTAATTCTCTTCCTCATCCCCTTTCTACACAAATCCAAACAACGATCAATAGCATTCCGCCCCCTCTCTCAACTCCTATTCTGATTCTTAGCTACCAACCTCCTAATCCTAACATGAGTAGGCAGCCAACCAGTAGAACACCCATTCATCATCATCGGACAGCTAGCCTCCCTCACCTATTTTGCCACCCTCCTGCTCCTCTTCCCGATCATCGGGGCCCTAGAAAATAAAATACTCTACCACTAA------------------------------------------GTAGGGACAACCATTACAATTTCAAGTAACCACTGAATAATGGCCTGAACAGGCCTAGAAATCAACACTCTAGCTATCATCCCCCTTATCGCCAAATCTCATCACCCGCGAGCAATTGAAGCCGCCATCAAATATTTCCTGACGCAATCAGCTGCATCCGCCCTAGTCCTTTTCTCGAGCATAACCAATGCCTGACTCACTGGACAATGAGATATTACACAACTAAATCACCCCCTCCCATGCCTTATGTTAACAACAGCAATCGCAACCAAACTTGGCTTAGCTCCATTTCACTTCTGGTTTCCAGAAGTACTTCAAGGGTCACACCTAACCACTGCCCTATTGCTCTCAACACTAATAAAATTTCCCCCACTCACACTTCTTCTAATAACATCAAAATCACTAAACCCCACCCTACTCACCACCCTAGCCATCACCTCGATAGCATTAGGAGGCTGAATGGGCCTTAACCAAACACAGACACGAAAAATCCTAGCCTTCTCATCTATCTCCCACTTAGGATGAATAGCCCTAGTCATTATCTACAACCCCAAACTTAGCCTACTAGCCTTCCTCCTCTATACAGTAATAACAACAGCCGTCTTCCTCTCACTTAACAAAATCAAAGTCCTAAAACTATCAGCCATATTAATCTCATGAACAAAAACTCCCACCCTGAATGCAGCACTAATACT
CACCCTACTCTCCCTAGCAGGCCTTCCCCCACTAACCGGTTTCTCGCCTAAGTGACTTATTATCCAGGAACTTACCAAACAAGAAATAACCCCTGCTGCTACAATCGCCGCCATACTATCACTTCTTAGCCTGTTCTTCTACCTTCGCCTCGCATACCACTCAACAATTACCCTCCCACCTAACTCCTCTAACCACATAAAAACATGATACACTCATAAGACACCAAGCACCCTCACTGCCATCCTCACTTCATTTTCAATCTCCCTTCTACCCCTCTCCCCCGTGATCCTTACCATGACCTAG????????????????????????????????????????????????????????????????????????????????????????????????????????????????????????????????????????????????????????????????????????????????????????????????????????????????????????????????????????????????????????????????????????????????????????????????????????????????????????????????????????????????????????????????????????????????????????????????????????????????????????????????????????????????????????????????????????????????????????????????????????????????????????????????????????????????????????????????????????????????????????????????????????????????????????????????????????????????????????????????????????????????????????????????????????????????????????
???????????????????????????????????????????????????????????????????????????????????????????????????????????????????????????????????????????????????????????????????????????????????????????????????????????????????????????????????????????????????????????????????????????????????????????????????????????????????????????????????????????????????????????????????????????????????????????????????????????????????????????????????????????????????????????????????????????????????????????????????????????????????????????????????????????????????????????????????????????????????????????????????????????????????????????????????????????????????????????????????????????????????????????????????????????????????????????????????????????????????????????????????????????????????????????????????????????????????????????????????????????????????????????????????????????????????????????????????????AACTC-AATTTTTAACTTAACCCCCCTACCAGAGCACATCTCTCTCTAGAGAGGACCCCCCCCC-TTCCCCCCCCAG-AGGGGGTGTGCTATGTATAATCGTGCATATTTTTATGTGCCCCATACAT--
-TATGGTT-CAGTAATACATTCTATATA--CGTACTATACCCATATATATGTAGACGGACATGCGTCTCTCCAG-CCACAT-TTCTCCC--AGC-GCACATTAACACG-CATG--CTCTAGGACCAGCCAGAAATAT--CAC-------------CTATTCACGA----TCCAGCACATTCAAGCCACC-TAACCAGTGAATGATCTACGGACATAA---GCTTAATATTATAGTCCT-TCCTCATTTGGTTATGCTCGA-CGTATCAGATGGATTTATTGATCGTACACCTCACGA-GAGATCAGCAACCCC-TGCCCGTAATG-TCCTACGTGACTAGCTTCAGGCCCATTCATTCCCCCTAAACCC-TCGCCCTCCTTGCTCTTTT--GCGCCTCTGGTTCCTATATCAGGGCCATCTCTA-CCTT-AATCCCTATACCTAT-GCTCTTC-ACGAGG-CATCTGGTCGGAGAATACCCACCATTTTAGTCCGTGATCGCGGCATCTTATCTCTTC-TC-TGCTATTGGTTCCCTTTTTTTTCTGGGGCTTCTTCACAGCTGG-CATTTCCAGTGCCGTTGCGGAGTGC-ACA-CAATCTAGGTCTGGACATCTCCT--GGTTTGCGTCCTATTCTAGACCTCA-GGCGTCCCTCGATGAGACGGTTTGCGTATATGCGGAATCATTTTGACACTGATGCACTTTGGATCGCATTTGGTAATGGCTCTTCCACCCCGCCC---AAACATGGTGCTATTTAGTGAATGCTTGACGGGCATATTTTTACAAATTTTCGCTTCCTCTATTTTTCTAACAAAACTAGGAAGTTTTCCTAATTTTTTTT---CATTCATCAACAAACGTTTTA------CAAAAAAA-TTTATTTGCATTT-A-AA--ACGACGCTAAGGT----------TCCCTTAACATTGTTCAA-AAAC----------GTTT-GCATTCATATACATACATTTGTT--ATACACCAA
ATTT-ATTAGAGAAACTCCACTACCGAAACCAACCATCATAAACAAACTTTTTTTT-TCACTTTCATA-ACCCTGGCCAAATCGACCAAA---------ACAAACTATCATCCC-AGCTCCCATAGCTTAGACCAAA-----
	Ortalis_vetula              101000110111001000000110011011111100011101010111100101001100010001200011011010001000110001000100?01000000000000001?1?100ATGGCACCCAACATTCGAAAATCTCACCCCCTACTAAAAATAATTAACAACTCCCTAATCGACCTCCCAGCCCCATCAAACATCTCCGCTTGATGAAACTTTGGATCCCTCCTAGCAATCTGCCTTACAACCCAAATCCTCACTGGCCTCCTACTAGCCATACACTACACTGCAGACACTACCCTTGCTTTCTCCTCCGTAGCCCACACATGCCGAAACGTCCAGTACGGCTGACTAATTCGCAACCTACATGCAAACGGCGCCTCTTTCTTCTTCATCTGCATCTACCTCCACATTGGTCGCGGTTTTTACTATGGCTCATACCTCTACAAAGAAACCTGAAACACAGGGGTAATCCTCCTGCTAGTACTCATAGCAACTGCTTTCGTAGGATACGTCCTTCCATGAGGACAAATATCATTCTGAGGGGCCACCGTCATTACCAATCTATTCTCAGCTATCCCATACATCGGACAAACCCTAGTAGAATGGGCTTGAGGGGGATTCTCAGTTGACAACCCAACCCTAACACGATTCTTCGCTCTACACTTTTTACTACCTTTTGCAATCGCAGGCATTACCATAATCCACCTCACCTTCCTTCACGAATCTGGCTCAAACAACCCCCTAGGGCTCACATCCGATTGCGATAAAATTCCTTTCCACCCCTACTTCTCCCTAAAAGACATCCTGGGCTTTTCACTCATATTTATCCCCCTCCTAACACTCGCCTTCTTCCACCCTAACCTCCTAGGAGACCCAGAAAATTTTACACCAGCAAAGCCCCTCGTTACCCCACCACACATCAAACCTGAATGATATTTCCTATTCGCATACGCTATCCTACGCTGTATCCCCAACAAACTCGGAGGAGTCCTCG
CACTAGCAGCTTCAGTACTAATCCTCTTCCTCATTCCCTTCCTGCACAAATCCAAACAACGAACAATAACATTCCGGCCCCTCTCCCAACTCCTATTCTGACTCTTAGTCGCCAACCTCCTAATCTTAACATGAGTAGGTAGCCAACCAGTCGAACACCCATTCATTATCATCGGCCAACTAGCCTCCCTCACCTACTTCACCATCCTACTCCTCCTCTTCCCAATTACTGGAGCCCTAGAAAACAAAATACTCTACCACTAAATGAACCCCCATGCAAAATTAATCACAACATCAAGCCTTATTGCAGGAACAGCCATTACAATTTCGAGCAACCACTGAGTAACAGCCTGAACCGGCCTAGAAATCAATACCCTAGCTATCATCCCCCTCATTGCCAAATCCCACCACCCACGAGCAATCGAGGCCGCAATCAAATATTTCTTAACACAATCAGCCGCATCCGCCCTAATCCTTTTCTCAAGCATAATCAACGCCTGACTTACTGGCCAATGAGATATCACACAGCTAAATCACCCTCTCCCCTGCCTTGTACTTACAACAGCAATTGCAATTAAACTCGGCCTAGCCCCATTTCACTTCTGATTCCCAGAAGTACTTCAAGGGTCACATCTAACCACTGCCCTATTGCTTTCAACACTAATAAAATTTCCCCCATTCACACTTCTCCTAATGACATCAAAATCACTAAACCCCACCCTACTCACTACCCTAGCCATCACTTCAATAGCATTGGGGGGTTGAATAGGCCTCAACCAAACACAAACACGAAAAATCCTAGCCTTCTCATCCATTTCTCACTTAGGATGAATAGCTCTGGTCATTATCTACAATCCTAAACTCAGCCTACTAGCCTTCCTCCTCTACACAGTAATAACAACAGCCGTATTCCTCTCACTAAACAAAATCAAAGTCCTAAAACTATCAACCATACTAATTTCATGAACAAAAACCCCTGCCCTAAATGCAACATTAATACT
CACCCTACTTTCCCTAGCAGGCCTCCCCCCACTAACTGGCTTCTCACCTAAATGACTTATCCTCCAAGAGCTTACCAAGCAAGAAATAACCCCTGCCGCTACAATCGCTGCCCTACTATCACTCCTCAGCCTGTTCTCCTACCTCCGCCTCGCATACCATTCGACAATCACTCTTCCACCCAACTCCTCTAATCACATAAAAATATGATATACTCATAAAACACCAAGTACCTTCGCTGCTATCCTCACTTCACTATCAATCACCCTCCTACCACTCTCCCCTGTAGTCCTCACCATAACCTAGGTACGTACCGACCTGGGTTGCATTCGCGTTGTCGGCTGCCTCCTACAGGCACAAGGTTGCACAGTTTCTCCTTTCTTTGCTGA-------CCAGGCTTTTGGGGCAAAAAAGAACACCAGGCATCGTGCCAGCCACTCATT----TTTTTCATCAGAGCATGTGAGGAGCTGTGTCTGGTTTGTTAGTATGGATGCTTTGAACACCATTACCCTTAATGGAGATTTTCCTTGCTTATTGCAAAGAAAATTAAATTTGGTGTTTCATTATAGTT-CCCCAAAATATTTTTCAGAGTGAGTTAAATGATTTCGCTCATCTCTTAATAATCAGATAGCTAATAAGACTCTGAGTCTGCCAGTTCTTTGGCTCTGGGGCAGGATCCTATCTCCTGTCTTCTCGAGGAGCCAAGGGAAAGGGCAGATTGCAGCAGGCAC------------------------GGCTCTGTGTCTAATCCACTTCTTCCTCTCCTTGTTTTCAG-----------------------------------------------------------------------------------------------------------------------------------------------------------------------------------------------------
-------------------------------------------------------------------------------------------------------------------------------------------------------------------------------------------------------------------------------------------------------------------------------------------------------GCCTAGCCCTAAATCTAGATACTTCC----CCTACCAA-AGTACTCGCCCGAGAACTACGAGCACAAACGCTTAAAACTCTAAGGACTTGGCGGTGTCCCAAACCCACCTAGAGGAGCCTGTTCTATAACCGATAACCCACGATGCACCCAACCACCTCTTGCTAA-TGCAGCCTACATACCGCCGTCGCCAGCTCACCTCCCCTGAGAGTTCCA-CAGTGAGCTCAATAGTCCCCTC-CCCACTAACAAGACAGGTCAAGGTATAGCCTATGAGGTGGAAGAAATGGGCTACATTTCCTAAC--AT-AGGA----CA-------T--ACGGAACAAGGGCGTGAAACC--GCCCCTAGAAGGAGGATTTAGCAGTAAAGCTGAACAATAG-------------------AGTCTACTTTAAACT-GGCTCTGGGAC-------------------------------------------------------------------------------------------------------------------------------------------?????????????????????????????????????????????????????????????????????????????????????????????????????????????????????????????????
????????????????????????????????????????????????????????????????????????????????????????????????????????????????????????????????????????????????????????????????????????????????????????????????????????????????????????????????????????????????????????????????????????????????????????????????????????????????????????????????????????????????????????????????????????????????????????????????????????????????????????????????????????????????????????????????????????????????????????????????????????????????????????????????????????????????????????????????????????????????????????????????????????????????????????????????????????????????????????????????????????????????????????????????????????????????????????????????????????????????????????????????????????????????????????????????????????????????????????????????????????????????????????????????????????????????????????????????????????????????????????????????????????????????????????????????????????????????????????????????????????????????????????????????????????
??????????????????????????????????????????????????????????????????????????????????????????????????????????????????????????????????????????????
	Syrmaticus_reevesi          101001010112111100000011010111011122211111011111110010111100111000?0001001101111110111001100010011?011202000000000?1?0?0ATGGCACCCAACATCCGAAAGTCCCACCCCCTGCTAAAAATTATCAACAACTCCCTAATCGACCTACCCGCTCCATCCAACATTTCTGCCTGATGAAACTTCGGCTCCCTCCTAGCAGTGTGCCTTACCACTCAAATCCTCACCGGCCTACTATTAGCCATACACTACACTGCAGACACCTCCCTAGCTTTCTCCTCCGTAGCCCACACGTGTCGAAATGTCCAATACGGCTGACTTATCCGAAACCTCCATGCAAACGGCGCCTCATTCTTCTTTATTTGCATCTTCCTTCACATCGGCCGCGGCCTATACTACGGCTCATACCTGTACAAAGAAACATGAAATACTGGAGTCATCCTACTCCTTACACTCATAGCAACTGCCTTCGTAGGATATGTCCTCCCATGAGGACAAATATCATTTTGAGGGGCAACCGTCATCACAAATTTATTCTCAGCAATCCCCTACATCGGACAAACCCTAGTAGAGTGGGCCTGAGGAGGATTCTCAGTTGATAACCCAACCCTCACCCGATTCTTCGCCCTTCACTTTCTCCTGCCCTTCGTAATCACAGGAATCACCATCACACATCTTATGTTCCTACACGAATCAGGCTCAAACAACCCACTAGGCATTTCATCTAACTCTGACAAAATCCCCTTTCACCCATACTACTCCCTCAAAGATATCCTAGGCCTAGCACTTATACTCACCCCATTCCTCACACTAGCCCTATTCTCACCTAACCTGCTAGGCGACCCAGAAAACTTCACCCCAGCAAACCCACTAGTAACCCCTCCTCACATTAAACCAGAATGATACTTCCTATTTGCCTACGCCATCCTACGCTCAATCCCAAACAAACTGGGGGGCGTCCTAG
CACTTGCAGCCTCAGTACTAATCCTCCTCCTAATCCCCTTCCTTCACAAATCCAAACAACGAACCATAACCTTTCGCCCACTCTCCCAAGCCTTATTTTGACTACTAGTTGCCAACCTTCTCATCTTAACTTGAGTAGGAAGCCAACCAGTCGAACACCCATTCATCATCATCGGCCAAATAGCATCACTCTCTTACTTCACTATTCTACTCATCCTCTTCCCCGCAATCGGAACCCTAGAAAACAAAATACTCAACTACTAAATGAACCCCCACGCAAAGCTAATCTTCACCATAAGTTTAGTGATAGGTACCAGCATCACCATTTCCAGCAACCACTGAATTCTAGCCTGGGCTGGCTTAGAAATCAACACCCTAGCCATCATCCCCCTCATCTCCAAATCCCACCACCCTCGAGCAATTGAAGCAACCATTAAATACTTCCTCACCCAATCAACCGCATCAGCCTTAATCCTATTTTCAAGCCTAACTAATGCCTGATCCACAGGCCAGTGGGACATCACACAATTAAATCATCCCACATCATGTCTAACATTAACCATGGCAATTGCAATTAAATTAGGACTAGTCCCATTCCACTTTTGATTTCCAGAAGTACTTCAAGGCTCCTCAATAATTACCGCCCTGTTACTCTCAACTCTTATAAAACTCCCCCCAATCACCCTCCTCCTTATTACATCTCAATCCCTTAACCCCTCCCTACTTACTTTCCTAGCAATCTCTTCTGCACTAATCGGAGGTTGAATGGGCCTCAACCAAACACAGACACGAAAAATCCTAGCTTTCTCATCCATCTCGCACCTAGGCTGAATAATCATCATTATTACCTACAGTCCCAACCTCACCCTCCTCACTTTCACCCTCTACACAGTGATAACAACAACTGTATTCCTATCACTCAACCAAATCAAAGTCCTAAAACTATCAACAATGCTTATCTCATGAACAAAAACGCCCATACTAAACGCAACCATAATGCT
CACACTCCTATCTCTAGCAGGCCTCCCACCACTAACAGGCTTTATGCCAAAATGGCTTATTATCCAAGAACTGACTAAACAAGAAATAACCCCCACAGCCACAATCATTACCATACTATCACTCCTGGGCCTATTTTTCTACCTCCGCCTCGCATACCATTCAACAATCACACTTCCACCCAACTCATCCAACCACATAAAACTCTGACGTACTAACAAAACACCAAACACCCCCACAGCTATCCTCTCTGCCCTGTCAACTTCCCTACTCCCCATATCCCCCTTAATTATCACCATATTCTAG????????????????????????????????????????????????????????????????????????????????????????????????????????????????????????????????????????????????????????????????????????????????????????????????????????????????????????????????????????????????????????????????????????????????????????????????????????????????????????????????????????????????????????????????????????????????????????????????????????????????????????????????????????????????????????????????????????????????????????????????????????????????????????????????????????????????????????????????????????????????????????????????????????????????????????????????????????????????????????????????????????????????????????????????????????????????????????
???????????????????????????????????????????????????????????????????????????????????????????????????????????????????????????????????????????????????????????????????????????????????????????????????????????????????????????????????????????????????????????????????????????????????????????????????????????????????????????????????????????????????????????????????????????????????????????????????????????????????????????????????????????????????????????????????????????????????????????????????????????????????????????????????????????????????????????????????????????????????????????????????????????????????????????????????????????????????????????????????????????????????????????????????????????????????????????????????????????????????????????????????????????????????????????????????????????????????????????????????????????????????????????????????????????????????????????????????????------------TAACTCAACTCCCCTAT-TGAATGC-----------------ACCCCCCC---CTTCCCC---AGGGGGGG-TATACTATGCATAATCGTGCATACATTTATATA------------
---------------------------------------------------------------------------CCACAT----------------ACAC--------TATGGTACCGGTAC-TATATACTATAA---------------------CTGTACTAA-----------------A--CCCAT-ATATATGTATA-----CGGACATTAC------------------------ACCATCGGTTATGCTAGA-CGTACCAGATGGATTTATTGGTCGTACACCTCACGA-GAGATCAGCAACCCC-TGCCTGTAATG-TACTTCATGACTAGTCTCAGGCCCATTCTTTCCCCCTACACCCCTCGCCCTTCTTGCCTTCCACCGTACCTCTGGTTCCTCGGTCAGGAACATCCC-ATGCTTAACTCCTGAATTCC-TCACTTTTC-ACGAAGTCATCTG-TGCATTAT-CTTCCCCTCTTTAGTCCGTGATCGCGGCATCTTATTTCTTC-ACT-GCTGTTGGTTCCTCTTTTCT-CTGGGGCTTCTTCACAGGTTGCCCTTCACAGTGCGGGTG-CGAGTGCTATT-CAAGTGAAGCCTGGACTACTCCT--GCGTTGCGTCCTATCCTAGTCCTCT-CGTGTCCCTCGATGAGACGGTTTGCGTGTATGGGGAATCATCTTGACACTGATGCACTTTGGATCGCATTTGGTTATGGCTCTTCCACCCTCC--GGCTAA-ATGGTGCTATTTAGTGAATGCTTGTCGGACATATTTTTACGAATTTTCACTTCCTCTATTTTCTCCACAAAACTAGGCGACTTCCCACAATTTTTTTTTTAG-----------TTTTTTATTATTTTTTTTAAAAACATTTTTAAAAAA-CTAA--ATTAAACTAAAAC-----------TACCGCATA--------------------------------------------------------------
----------------------------------------------------------------------------------------------------------------------------------------------
	Phasianus_colchicus         101001010112111100000011010111011122211111011111110010111100111000200010011011111101110011000100111011202000000100?10010ATGGCACCCAACATCCGAAAATCTCACCCCCTACTAAAAATTATCAACAACTCCCTAATCGACCTACCCGCCCCCTCCAACATCTCTGCTTGATGAAACTTCGGTTCCCTGCTAGCAGTATGCCTTATTACTCAAATCCTCACTGGCCTCCTATTAGCCATACATTACACCGCAGATACCTCCCTAGCCTTCTCTTCCGTAGCCCACACATGTCGAAATGTGCAGTACGGCTGACTCATCCGAAATCTCCATGCAAACGGCGCCTCATTCTTTTTCATTTGCATCTTCCTCCATATCGGACGCGGCCTCTATTACGGCTCTTACCTGTACAAAGAGACATGAAACACTGGAGTCGTCCTACTCCTCACACTCATAGCAACCGCCTTCGTAGGATATGTCCTTCCATGAGGACAAATATCATTTTGAGGAGCTACCGTCATCACAAACCTATTCTCAGCAATCCCCTACATCGGACAAACCTTGGTAGAATGGGCCTGGGGGGGATTCTCAGTTGACAACCCAACCCTCACCCGATTCTTCGCCCTACACTTTCTCCTTCCCTTCGTAATCGCAGGCATCACCATCACTCACCTCATATTCCTACACGAATCAGGCTCAAACAATCCACTAGGCATCTCATCCAACTCCGACAAAATTCCATTCCACCCTTACTACTCCCTCAAAGACATCCTAGGCTTAGCACTGATACTCACCCCATTCCTTACATTAGCCCTATTCTCACCAAACCTTCTAGGCGACCCAGAAAACTTCACCCCAGCAAACCCACTAGTAACCCCTCCTCATATTAAACCAGAATGGTACTTCTTATTCGCCTACGCCATCCTACGCTCAATCCCAAATAAACTCGGAGGCGTCCTAG
CATTAGCAGCCTCAGTACTAATTCTCCTTCTCCTCCCCTTCCTTCACAAATCCAAACAACGAACTATAACCTTCCGCCCACTTTCCCAAGCCCTATTCTGGCTATTAGTTGCTAACCTTCTCATCCTAACCTGAGTAGGAAGCCAACCAGTAGAACACCCATTCATCATCATTGGCCAAATAGCATCACTTTCATACTTCACCATTCTACTCATCCTCTTTCCTGCAATCGGAACCCTAGAAAACAAAATACTTAACTTCTAGATGAACCCCCATGCAAAACTAATCTTCACCATAAGTTTAGTGATAGGAACTAGCATCACTATCTCTAGCAACCATTGAATCCTAGCTTGAACCGGCCTAGAAATCAACACCCTAGCCATCATTCCCCTTATCTCCAAATCCCACCACCCTCGAGCAATCGAAGCAACCATCAAATACTTCCTTACCCAATCTGCTGCATCGGCCTTAATTTTGTTCTCAAGCCTAACCAATGCCTGATTTACAGGCCAATGAGACATCACACAACTAAACCACCCCACATCCTGCCTAGTATTAACCACAGCAATTGCAATCAAACTAGGACTAGTCCCATTCCACTTTTGATTCCCAGAAGTCCTTCAGGGCTCTTCAATAATTACTGCCCTACTGCTCTCAACTCTCATAAAACTTCCCCCAATCACCCTCCTCCTCATCACATCACAATCCCTTGACCCTTCTATACTCACTTTCCTAGCAATCTCTTCCGCACTGATCGGAGGCTGAATAGGCCTCAACCAAACACAAACACGAAAGATCCTAGCTTTCTCATCCATCTCCCACCTGGGTTGAATAATCGTCGTCATCACCTACAACCCTAACCTTACCTTCCTCACTTTTATCCTCTATGTAGTAATAACTACTACTGTATTCCTATCCCTCAATCAAATCAAAGTCCTAAAATTATCAACAATACTTATCTCATGAACAAAAACACCTACACTAAATGCATCCATAATACT
AACACTCCTATCCCTAGCAGGCCTCCCACCACTAACAGGCTTCATACCAAAATGACTTATTATCCAAGAACTTACTAAACAAGAAATAACCCCCACAGCTACAATTATCACTTTACTATCGCTACTAGGCCTATTTTTCTACCTTCGCCTCGCATACCATTCAACAATCACACTTCCACCTAACTCATCCAACCACATAAAACTCTGGCGCATTAATAAAACACCAAATACCCCCACAGCCATCTTATCTGCCCTATCAACTTCACTTCTACCCCTATCTCCCCTAATTATCACCATATTCTAGGTACGTACAGCCC-TGGTTGCATTCACGTTGTCGGCTGCCTCCTACAGGCACCAGCTTGCACAGTTCCTGCTTTCCTTGCTGATTGCTGACCAGGATTTGGGGGCAGAAAAGAACGCCAGGCATCAAGCCAGCCATTCATTTTA-TTTTTCACCAGAGCA------------TGTCTGGTTTGTTAGGATGGATGTTTTGAACATCATTAACCTTAAGGGAAGTTTTCCTTGCTTGCTGCAAAGAAAATCAAATTTGGTGTTTCATTATAGTT--------------TTCAAAAGGGGTTAAACGATTTCACTCATCTCTTAATAATCAGGTAGCTGAGGAGATGCTGAGTCTGACAGTTCTTGGGCTCCAGG-CAGGATCCCATCTCTTGCCTTCTCTAGGA--------------CAGAG?RCAGCAGGCAG----------------GGCTCTGTGGCTCTGTGTCTAACCCACTTCTTCCTCTCCTCGCTTTCAGAAAGACTTAGTCCTAACCTTACTATTGATTTTTGCTAGACATATACATGCAAGTATCTGCACACCAGTGAAAATGCCC-----TAACATC--------TTCAACAAGAA-AAAGGAGCAGGTATCAGGCA-CACCCTA-------AAAGTAGCCCAAGACACCTTGCCATAGCCACACCCCCACGGGTATTCAGCAG
TAATTAACCTTAAGCAATGAGTGTAAACTTGACTTAGCCATAGC-----AATCTC--AGGGTTGGTAAATCTTGTGCCAGCCACCGCGGTCATACAAGAAACCCGAATCAATAGC--CAA--CCGGCGTAAAGAGTGGTCATATGT-TATCCTCATCACCTAAGATCGAAGTACAACTAAGCTGTCATAAGCCCAAGATCTTCCTAAG---CTCCCCA-AA-ACATCTTAG-C-TCCACGACTAATTTTACCCCACGAAAGCCAGGACACAAACTGGGATTAGATACCCCACTATGCCTGGCCCTAAATCTAGATGCCTAC-AT-AC-CCATG---CATCCGCCCGAGAACTACGAGCACAAACGCTTAAAACTCTAAGGACTTGGCGGTGCCCCAAACCCACCTAGAGGAGCCTGTTCTATAATCGATAATCCACGATCCACCCAACCACCCCTTGCCAA-CACAGCCTACATACCGCCGTCGCCAGCCCAC-CTAAATGAAAGGCCAA-CAGTGAGCTCAACAGT-CCACC----ACTAGCAAGACAGGTCAAGGTATAGCCCATGGGGTGGAAGAAATGGGCTACATTTTCTAAT--AT-AGAA----TAAA---------CGAAAAAGGA-CGTGAAACC-CGTCCTTGGAAGGAGGATTTAGCAGTAAAGTAGGACCATACC------------TCTTCAAGCCTACTTTAAGAC-GGCCCTGGGGCACGTACATACCGCCCGTCACCCTCTTCGTAGGCCAC-C----AATACTAA-TAAATA-ATACCTACATCA---------AGCCAAAGACGAGGTAAGTCGTAACAAGGTAAGCGTACCGGAAGGTGCGCTTAGACCAT-------------TAACTCAACTCCCCTAT-TGAATGT-----------------ACCCCCCC----TTCCCC---AGGGGGGG-TATACTATGTATAATCGTGCATACATTTATATA------------
---------------------------------------------------------------------------CCACAT----------------ATAC--------TATGGTACCGGTAC-TATATATTATAA---------------------TCGTACTAA-----------------G--CCCAT--TATATGTAGA-----CGGACATTAC------------------------ACCT-CGGTTATGCTCGA-CGTACCAGATGGATTTATTGATCGTACACCTCACGA-GAGATCACCAACCCC-TGCCCGTAATG-TACTCCATGACTAGCTTCAGGCCCATTCTTTCCCCCTACACCCCTCGCCCCTCTTGCTCTTTT--GCGCCTCTGGTTCCTCGGTCAGGAACATCCC-ATGCATAACTCCTGAACTTC-TCACTTTTC-ACGAAGTCATCTG-TGCATTATTCT-CCCCTCTCAAGTCCGTGATCGCGGCATCTTCTCTCTTC-ATT-GCTGTTGGTTCCTTTTTTCT-CTGGGGCTTCTTCACAGGTTGCCCTTCACAGTGCGGGTG-CGAGTGCTATT-CAAGTGAAGCCTGGACTACTCCT--GCGTTGCGTCCTATCCTAGTCCTCT-CGTGTCCCTCGATGAGACGGTTTGCGTGTATGGGGAATCATCTTGACACTGATGCACTTTGGATCGCATTTGGTTATGGCTCTTCCACCCTCC--GGTTAA-ATGGTGCTATTTAGTGAATGCTTGTCGGACATATTTTTACAAATTTTCACTTCCTCTATTTTCTCCACAAAACTAGGAGATTTACCACAATTTTTTCTTTAG-----------TTTTTTGTTATTTTTTTTAAAAAAAAAATTAAAAAA-CTAA--ATTAA-CTAAAAT-----------TACCGCATA--------------------------------------------------------------
----------------------------------------------------------------------------------------------------------------------------------------------
	Chrysolophus_amherstiae     1010010101120111000000110100111111222111111111111100101111001110001000100110111111{0 1}1110011000000?11011202000000100???010ATGGCACCCAACATCCGAAAATCGCACCCCTTACTAAAAATAATCAATAACTCCCTAATCAACCTACCCGCCCCATCCAATATCTCTGCCTGATGAAATTTCGGCTCCCTATTAGCAGTATGCCTCATAACTCAAATCCTCACCGGCCTCCTACTAGCCATACATTACACCGCAGATACTTCCCTAGCCTTCTCCTCCGTAGCCCACACATGCCGAAACGTACAATACGGTTGACTTATCCGAAACCTTCATGCAAACGGCGCCTCATTCTTTTTCATTTGCATTTTCCTTCACATCGGACGCGGTCTCTACTATGGCTCCTACTTGTACAAAGAAACATGAAACACTGGAGTCGTCCTACTCCTCACACTCATAGCAACCGCCTTTGTAGGGTACGTCCTCCCATGAGGACAAATATCATTTTGAGGAGCTACCGTCATCACAAACCTATTCTCAGCAATCCCTTACATCGGACAGACCCTAGTAGAATGAGCCTGGGGAGGATTCTCAGTTGACAACCCAACCCTCACCCGATTCTTCGCCCTACACTTCCTCCTTCCCTTCATAATTGCAGGAATTACCATCACCCATCTCATATTTCTACACGAGTCAGGCTCAAACAACCCCCTAGGCATCTCATCTAACTCCGACAAAATCCCATTCCACCCATACTACTCCCTCAAAGATATCCTAGGCCTAGCACTTATACTTACCCCATTTCTCACACTCGCCCTATTCTCCCCAAACCTTCTAGGCGACCCAGAAAACTTTACCCCAGCAAACCCATTAGTAACTCCCCCCCACATCAAACCAGAATGATACTTCCTATTTGCCTACGCCATCCTACGCTCAATCCCAAATAAACTCGGAGGCGTCCTAG
CATTAGCAGCCTCAGTACTCATCCTCCTCCTCATCCCTTTCCTTCATAAATCCAAACAACGAACCATAACCTTCCGACCACTCTCTCAAGCCCTATTTTGACTACTAGTCGCCAACCTTCTCATCTTAACCTGAGTAGGAAGCCAACCAGTAGAGCACCCGTTCATCATCATTGGCCAAATAGCATCATTTTCATACTTCACTATCCTACTAATCCTCTTCCCCGCAATCGGAACTCTAGAAAACAAAATACTCAACTACTAG------CCGCATGCAAAACTAATCTTCTCCGTAAGTCTAATAATAGGGACTAGCATTACCATCTCCAGTAACCATTGAGTCTTAGCTTGAACCGGCCTAGAAATTAACACCCTAGCCATCATTCCTCTCATCTCTAAATCCCATCACCCCCGAGCAATTGAAGCAACCATCAAATACTTCCTTACCCAATCAGCCGCATCAGCCCTAATCCTATTCTCAAGCTTAACCAACGCCTGATCAACAGGACAATGGGACATCACACAACTAAATCACCCCACATCCTGCCTAGTATTAACCATGGCAATTGCAATCAAATTAGGACTAGTTCCATTCCACTTTTGATTCCCAGAAGTACTTCAAGGCTCTTCAATAATTACTGCCCTACTTCTCTCAACTCTCATAAAACTTCCCCCAATCACTCTCCTCCTCATCACCTCACAATCCCTTAACCCCTCCCTACTCACCCTCCTAGCAATCTCTTCCGCACTAATCGGAGGCTGAATGGGCCTTAACCAAACACAAACACGAAAAATCCTAGCTTTCTCGTCCATCTCACATCTAGGTTGAATAATCATCATTATCACCTACAACCCCCATCTCACCCTCCTCACTTTTACCCT{1 2}TATACAGTAATAACAACAACTGTATTCCTATCCCTCAATCAAATCAAAGTCCTAAAATTATCGACAATACTCATCTCATGAACAAAAACACCCATACTAAACGCAACCATAATGCT
AACACTCCTATCCTTAGCAGGCCTCCCACCACTAACAGGCTTCATACCAAAATGATTTATTATCCAAGAACTCATTAAACAAGAAATAACCCCAACAGCCACAATCATCACTATACTATCACTCCTGGGCGTATTGTTTTACCTTCGCCTTGCATACCATTCAACAATTACA{1 2}TCCCACCCAAGTCATCTAACCATATAAAGGTGTGACG?ACCAGCAAAACACCCAATACCCCAACAGCCATGTTATCTGCCCTATCAAGTTCAGTGGTACCCATATCGCCCGTAATTATCACCATATTC------CGTACAGCCC-TGGTTGCATTCACGTTGTCGGCTGCCTCCTACAGGCACCAGCTTGCACAGTTCCTGCTTTCCTTGCTGATTGCTGACCAGGATTTGGGGGCAGAAAAGAACACCAGGCATCACGCCAGGCATTCATTTTA-TTTTTCACCAGAGCA------------TGTCTGGTTTGTTAAAATGGATGTTTTGAACATCATTAACCTTAAGGGAAGTTTTCCTTGCTTGCTGCAAAGAAAATCAAATTTGGTGTTTCATTATAGTT--------------TTCAGAAGGGGTTAAACGATTTCACTCATCTCTTATTAATCAAGTAGCTGAGGAGATGCTGAGTCTGCCAGTTCTTGGG-TCCAGG-CACGATCCCATCTCTTGCCTTCTCTAGGA--------------CAGAGCGCAGCAGGCAG----------------GGCTCTGTGGCTCTGTGTCTAACCCACTTCTTCTTCTC----------------------------------------------------------------------------------------------------------------------------------------------------------------------------------------------------------------
-----------------------------------------------------------------------------------------TCATACAAGAAACCCGAATCAATAGC--CAA--CCGGCGTAAAGAGTGGCCATATGT-TATCCTCATTACCTAAGATCGAAGTGCAACTAAGCTGTCATAAGCCCAAGATCCACTTAAGGCCCCCTCCC-AA-CCATCTTAG-C-CTAACGACTAATTTCACCCCACGAAAGCCAGGACACAAACTGGGATTAGATACCCCACTATGCCTGGCCCTAAATCTAGATGCCTGC-AT-AC-CCATG---CATCCGCCCGAGAACTACGAGCACAAACGCTTAAAACTCTAAGGACTTGGCGGTGCCCCAAACCCACCTAGAGGAGCCTGTTCTGTAATCGATAGTCCACGATTCACCCAACCACCCCTTGCCAA-CACAGCCTACATACCGCCGTCGCCAGCTCACCTAAAATGAAAGACCAA-CAGTGGGCCCAACAGTCATACC----ACTAGCAAGACAGGTCAAGGTATAGCCCATGGGGTGGAAGAAATGGGCTACATTTTCTAAC--AT-AGAA----TAAA---------CGAAAAAGGG-CGTGAAACC-CGTCCTTGGAAGGAGGATTTAGCAGTAAAGTAGGACCATTTT------------CCT--AAGCCTACTTTAAGAC-GGCCCTGGGGCACGTACATACCGCCGGTCACCCTCTTCGTAGGCTAC-C----AGTACTAA-TAAATA-ATACCCA--------------------------------------------------------------------------AACAAACTTTTTTAACTCAACTCCCCTAT-TGAATGT-----------------ACCCCCCCC--TTCCCCCCC-AGGGGGGG-TATACTATGCATAATCGTGCATACATTTATATACCACATATAC--
-TATGGTACCGGTACTATATATT--ATAATCGTACTAAACCCAT-TATATGTATACGGACATTA-CACCA-CGG-CCACAT-TTCTCCCCAC---GTACTATC-CATGCAATG-CTCC-CAAACTATCCAAG-CTCTC-TCACCA----AACAA-TGCTCCACAG-----------CCCTCAAGTCCCCATAT-CCATGAATGGTTACAGGACATACA---TGTAATACCA-GGTATTC-CCCCATTTGGTTATGCTCGA-CGTACCAGATGGATTTATTGATCGTACACCTCACGA-GAGATCAGCAACCCC-TGCCTGTAATG-TACTCCATGACTAGCTTCAGGCCCATTCTTTCCCCCTACACCCCTCGCCCCTCTTGCTCTTTT--GCGCCTCTGGTTCCTCGGTCAGGAACATCCC-ATGTTTAACTCCTGAACTCC-TCACTTTTC-ACGAAGTCATCTG-TGCATTATTCT-CCCCTCTTTAGTCCGTGATCGCGGCATCTTCTCTCTTC-AT-TGCTGTTGGTTCCTTTTTTCT-CTGGGGCTTCTTCACAGGTTGCCCTTCACAGTGCGGGTGCGGAGTGCTACT-CAAGTGAAGCCTGGACTACTCCT--GCGTTGCGTCCTATCCTAGTCCTCT-CGTGTCCCTCGATGAGACGGTTTGCGTGTATGGGGAATCATCTTGACACTGATGCACTTTGGATCGCATTTGGTTATGGCTCTTCCACCCTCCC-GGCTAAA-TGGTGCTATATAGTGAATGCTTGTCGGACATATTTTTACAAATTTTCACTTCCTCTATTTTCTCCACAAAACTAGGAGATTTCCCACAATTTTTTCTTTGTTATTTTGTTATTTTTTT----------TAAAAACATTTTT-AAAAAA-CTAA--ATTAAACTAAAAC----------TA-CCGCATAAAAACCCTCAAACCAAA-AAAACGTTTCGTTTAG-TATATATACAT-TGTTATATACATCAT
TTTT-ATTAGAGAAACTCCACTACCAAATCTTACTTTTTAAAAA-CA-AAAA-TTACAT-T---GGACAAAACCCTA--CAAGT-AAACATTATTTATATTGATGAT--AAACAAATGGCTTAATTCTCCTACA-CCAACA-
	Catreus_wallichi            101001010112111100000011010?11011122211111011111110110111100111000?00010011011111101110011000100?11011201000000000?1?000ATGGCACCCAACATCCGAAAGTCCGACCCCCTACTAAAAATAATCAATAACTCCCTAATCGACCTACCCGCCTCATCCAACATCTCTGCTTGATGAAACTTCGGTTCCCTACTAGCAGTATGCCTCACCACTCAAATCCTCACCGGTCTCCTACTAGCCATACACTACACTGCAGATACCTCCCTAGCCTTCTCCTCCGTAGCCCACACATGTCGAAACGTACAATACGGCTGACTCATCCGAAATCTCCATGCAAACGGCGCCTCATTCTTTTTCATCTGCATCTTCCTTCACATTGGACGCGGCCTCTACTACGGCTCCTACTTATACAAAGAAACATGAAACACCGGAGTCGTCTTACTCCTCACACTCATAGCAACCGCCTTCGTAGGATACGTCCTTCCATGGGGACAAATATCATTTTGAGGGGCTACTGTCATCACAAATCTATTCTCAGCAATCCCTTACATCGGACAGACCCTAGTAGAATGAGCCTGAGGAGGATTCTCAGTTGACAATCCAACTCTCACCCGATTCTTCGCCCTGCACTTCCTCCTTCCCTTCGTAATTGCAGGAATCACCATCACCCATCTCATATTCCTACATGAATCAGGCTCAAATAACCCCCTAGGCATCTCATCTAACTCCGACAAAATCCCATTCCACCCATACTACTCCCTCAAAGATATCCTAGGCCTAGCACTTATATTCACCCCATTCCTAACACTAGCCCTATTCTCACCAAATCTTCTGGGCGACCCAGAAAACTTCACCCCAGCAAATCCATTAGTAACCCCACCACACATTAAACCAGAATGGTACTTCTTATTTGCCTACGCTATCCTACGCTCAATCCCAAATAAACTCGGAGGTGTCCTAG
CACTAGCAGCTTCAGTACTAATTCTCCTCCTCATCCCCTTCCTTCATAAATCCAAACAACGAACCATAACCTTCCGCCCACTTTCCCAAGCCCTATTTTGATTACTAGTCGCCAACCTTCTCATCCTGACTTGAGTGGGAAGCCAACCAGTAGAACACCCGTTCATCATCATTGGCCAAATAGCATCATTTTCATACTTCACCATTCTATTAGTCCTCTTCCCCACAATCGGGACTCTAGAAAACAAAATACTCAACTACTAGATGAACCCACATGCAAAACTAATCTTCACCATAAGCTTAGTCTTAGGAACCAGTATTACCATCTCCAGCAACCATTGAATCTTAGCTTGAACTGGCCTAGAAATCAATACTCTAGCCATCATCCCCCTTATCTCCAAATCTCACCACCCTCGAGCAATCGAAGCAACCATCAAATACTTCCTTACCCAATCAGCCGCATCAGCCCTAATTCTGTTCTCAAGCCTAACCAATGCCTGATTCACAGGCCAATGAGACATCACGCAATTAAATCACCCTACATCCTGCCTAGTATTAACCATAGCAATTGCAATCAAACTAGGACTAGTCCCATTCCACTTTTGATTCCCAGAAGTACTTCAAGGATCCTCAATAACCACCGCCCTACTACTCTCAACCCTCATAAAACTTCCCCCAATTACCCTTATCCTCATCACATCGCAATCCATCAACCCTTCACTACTCACCCTCCTAGCAATCTCTTCCGCACTAATCGGAGGCTGAATAGGCCTTAATCAAACACAAACGCGAAAAATCCTAGCTTTCTCATCCATCTCACACCTAGGTTGAATAATTGTTATCATCACCTACAACCCCCATCTCACCCTCCTCACTTTTACCCTCTACACAGTAATAACAACAACTGTATTCCTGTCTCTGAATCAAATCAAAGTCTTAAAACTATCAACGATACTTATCTCATGAACAAAAACACCCACACTAAATGCAACCATAATACT
AACACTCCTATCACTAGCAGGCCTCCCACCCCTAACAGGATTCATACCAAAATGACTTATTATTCAAGAACTCACCAAACAAGAAATAACCCCCACAGCCACAATTATCACTATACTATCACTCCTAGGCCTATTCTTCTACCTCCGCCTCGCATATCACTCAACAATTACTCTTCCACCCAACTCATCCAACCATATAAAACTTTGGCGCATTAACAAAACAGCAAACACCCCCACAGCCATCTTATCCACCCTATCAACTTCACTACTACCCATATCCCCCCTAATCGTCACCATATTCTAGGTACGTACAGCCC-TGGTTGCATTCACGTTGTCGGCTGCCTCCTACAGGCACCAGCTTGCACAGTTCCTGCTTTCCTTGCTGATTGCTGACCAGGATTTGGGGGCAGAAAAGAACACCAGGCATCACGCCAGCCATTCATTTTA-TTTTTCACCAGAGCA------------TGTCTGGTTTGTCAGGATGGATGTTTTGAACATCATTAACCTTAAGGGAAGTTTTCCTTGCTTGATGCAAAGAAAATCAAATTTGGTGTTTCATTATAGTT--------------TTCAGAAGGGGTTAAACGATTTCACTCATCTCTTATTAATCAGGTAGCTGAGGAGATGCTGAGTCTGCCAGTTCTTGGGCTCCAGG-CAGGATCCCATCTCTTGCCTTCTCTAGGA--------------CAGAGCGCACCCAGCCG----------------G--CCTGTTGCTCTGTGTCTAACCCACTTCTTCCTCTCCTCGCTTTCAG?????????????????????????????????????????????????????????????????????????????????????????????????????????????????????????????????????????????????????????????????????????????????????????????????????
???????????????????????????????????????????????????????????????????????????????????????????????????????????????????????????????????????????????????????????????????????????????????????????????????????????????????????????????????????????????????????????????????????????????????????????????????????????????????????????????????????????????????????????????????????????????????????????????????????????????????????????????????????????????????????????????????????????????????????????????????????????????????????????????????????????????????????????????????????????????????????????????????????????????????????????????????????????????????????????????????????????????????????????????????????????????????????????????????????????????????????????????????????????????????????????????????????????????????????????????????????????????????????????????????????????????????????????????????????------------TAACTCAACTCCCCTAT-TGAATGT-----------------ACCCCCCC---CTTCCCC---AGGGGGGG-TATACTATGCATAATCGTGCATACATTTATATT------------
---------------------------------------------------------------------------CCACAT----------------ATAC--------TATGGTACCAGTAC-TATATACTATAA---------------------CTGTACTAA-----------------A--CCCAT--TACATGTATA-----CGGACATTCC------------------------ACCA-TGGTTATGCTCGA-CGTATCAGATGGATTTATTGATCGTACACCTCACGA-GAGATCAGCAACCCC-TGTTTGTAATGCTATTATATGACTAGCTTCAGGCCCATTCTTTCCCCCTACACCCCTCGCCCTTCTTGCTCTTTT--GCGCCTCTGGTTCCTCGGTCAGGAACATCCC-ATGTTTAACTCCTGATTTCC-TCACTTTTC-ACGAAGTCATCTG-TGCATTAT-CTACCCCTATTTAGTCCGTGATCGCGGCATCTTCTTTCTTC-TTTTGCTGTTGGTTCCTCTTTTTT-CTGGGGCTTCTTCACAGGTTGCCCTTCACAGTGCGGGTG-CGAGTGCTATT-CAAGTGAAGCCTGGACTACTCCT--GCGTTGCGTCCTATTCTAGTCCTCT-CGTGTCCCTCGATGAGACGGTTTGCGTGTATGGGGAATCATCTTGACACTGATGCACTTTGGATCGCATTTGGTTATGGCTCTTCCACCCCCC--GG-TAA-ATGGGGCTATTTAGTGAATGCTTGTCGGACATATTTTTACAAATTTTCACTTCCTCTATTTTCTCCACAAAACTAGGAGATTTCCCACAATTTTTTTTTTTG-----------TTTTTTATT-TTTTTTTTAAAAAAAAAATTAAAAAA-CTAA--ATTAAACTAAAAC-----------TACCGCATA--------------------------------------------------------------
----------------------------------------------------------------------------------------------------------------------------------------------
	Crossoptilon_crossoptilon   101000010112111100000011010011011122211111011111110110111100111000?00010011011111101110011000100?11012200000000000???000ATGGCACCCAACATCCGAAAATCTCACCCCCTACTAAAAATAATCAATAACTCCCTAATCGACCTACCCGCCCCATCCAACATCTCCGCTTGATGAAACTTCGGCTCCCTGTTAGCAGTATGCCTCGCTACTCAAATCCTCACCGGCCTCCTACTGGCTATACATTATACCGCAGATACTTCCCTAGCTTTCTCCTCCGTAGCCCACACATGCCGAAACGTACAGTACGGCTGACTCATCCGAAACCTTCATGCAAATGGCGCCTCATTCTTCTTCATTTGCATCTTCCTTCACATCGGACGCGGCCTCTACTACGGCTCCTACCTATACAAAGAAACATGAAACACCGGAGTTATCCTACTCCTCACACTCATAGCAACCGCTTTTGTGGGATACGTCCTCCCATGAGGACAAATATCATTTTGAGGGGGTACCGTCATCACAAATCTATTCTCAGCAATCCCTTACATTGGACAAACCCTAGTCGAGTGAGCCTGAGGGGGATTCTCAGTTGACAACCCAACCCTCACCCGATTCTTCGCCCTACACTTCCTCCTCCCCTTCGTAATTGCAGGAATTACTGTCACCCACCTCATATTCCTACACGAATCAGGCTCAAACAACCCACTAGGCATCTCATCTAATTCCGACAAAATCCCATTCCACCCCTACTACTCCCTCAAAGACATCCTAGGCCTAGCACTTATACTCACCCCATTCCTAACACTAGCCCTATTCTCACCTAACCTTCTGGGCGACCCAGAGAACTTCACCCCAGCAAACCCACTAGTAACCCCCCCTCACATTAAACCAGAATGATACTTCCTATTTGCCTATGCTATCCTGCGCTCAATCCCAAATAAACTCGGAGGCGTCCTAG
CACTAGCAGCCTCAGTACTCATCCTCCTCCTCATTCCCTTCCTTCACAAATCCAAACAGCGAACTATAACCTTCCGCCCACTTTCCCAAGCCCTATTTTGATTGCTAGTTGCCAACCTTCTCATCTTAACTTGAGTGGGAAGCCAACCAGTAGAACACCCATTCATCATCATCGGCCAAATAGCATCATTCTCATACTTCACCATCCTACTAAGCCTTCTCCCCGCAGTCGGAACTCTAGAGAACAAAATACTCAACTACTAGATGAACCCTCATGCAAAACTAGTCTTCACCGCAAGTTTACTGCTAGGGACCAGCATTACCATCTCTAGTAACCATTGAATCTTAGCTTGAACCGGCCTAGAAATCAACACCTTAGCCATCATTCCCCTTATTTCCAAATCTCACCACCCCCGAGCAATTGAAGCAACCATCAAATACTTCCTCACCCAATCAGCCGCATCAGCCTTAATTCTGTTCTCAAGCTTAGCCAATGCCTGATCCACAGGCCAATGAGACATCACACAATTAAATCACCCCACATCCTGCCTAGTACTAACTATAGCAATCGCAATCAAATTAGGACTAGTCCCATTCCATTTCTGATTCCCAGAAGTGCTTCAAGGCTCTTCAATAATTACCGCCCTACTACTCTCAACTCTCATAAAACTACCCCCAATCACCCTCCTCCTCATTACATCACAATCCCTTAACCCCCCACTACTCACCCTTCTAGCAATCTCCTCCGCACTAATCGGGGGCTGAATAGGCCTTAACCAGACACAAACACGAAAAATCCTAGCTTTCTCATCCATCTCACACCTGGGCTGAATAATCATTGTTATCACCTACAACCCCCATCTCACCCTCCTCACTTTTACCCTCTATACAGTAATAACAACAACCGTATTCCTATCCCTCAATCAAATCAAAGTCCTAAAACTATCAACAATACTCATCTCATGAACAAAAACACCCACACTAAACGCAGCTATAATACT
AACACTCTTATCCTTAGCAGGCCTCCCACCCCTAACAGGCTTCATGCCAAAATGATTTATCATCCAAGAACTTACTAAACAAGAAATAACCCCCACAGCCACAATTATCGCCATACTATCACTCTTGGGCCTATTTTTCTACCTCCGCCTCGCATACCATTCAACAATCACACTCCCACCCAACTCATCCAACCACATAAAACTCTGACGAACCAACAAAACACCAAGCACCTCTACAGCCATCCTATCCGCCCTATCAACCTCGCTGCTACCCTTGTCTCCCCTAATTATCACCATATTTTAGGTACGTACAGCCC-TGGTTGCATTCACGTTGTTGGCTGCCTCCTACAGGCACCAGCTTGCACAGTTCCTGCTTTCCTTGCTGATTGCTGACCAGGATTTGGGAGCAGAAAAGAACACCAGGCATCACGCCAGCCATTCATTTTA-TTTTTCACCAGAGCA------------TGTCTGGTTTGTTAGGATGGATGTTTTGAACATCATTAACCTTAAGGGAAGTTTTCCTCGCTTGATGCAAAGAAAATCAAATTTGGTGTTTCATTATAGTT--------------TTCAGAAGGGGTTAAACGATTTCACTCATCTCTTATTAATCAGGTAGCTGAGGAGATGCTGAGTCTGCCAGTTCTTGGGCTCCAGG-CAGGATCCCATCTCTTGCCTTCTCTAGGA--------------CAGAGCGCAGCAGGCAG----------------GGCTCTGTGGCTCTGTGTCTAACCCACTTCTTCCTCTCCTCGCTTTCAG?????????????????????????????????????????????????????????????????????????????????????????????????????????????????????????????????????????????????????????????????????????????????????????????????????
???????????????????????????????????????????????????????????????????????????????????????????????????????????????????????????????????????????????????????????????????????????????????????????????????????????????????????????????????????????????????????????????????????????????????????????????????????????????????????????????????????????????????????????????????????????????????????????????????????????????????????????????????????????????????????????????????????????????????????????????????????????????????????????????????????????????????????????????????????????????????????????????????????????????????????????????????????????????????????????????????????????????????????????????????????????????????????????????????????????????????????????????????????????????????????????????????????????????????????????????????????????????????????????????????????????????????????????????????????------------TAACTCAACTCCCCTAT-TGAATGT-----------------ACCCCCCC---CTTCCCC---AGGGGGGG-TATACTATGCATAATCGTGCATACATTTATATA------------
---------------------------------------------------------------------------CCACAT----------------ATAC--------TATGGTACCAGTAC-TATATATTATAA---------------------TCGTACTAA-----------------A--CCCAT--TACATGTATA-----CGGACATTAC------------------------ACCA-TGGTTATGCTCGA-CGTACCAGATGGATTTATTGATCGTACACCTCACGA-GAGATCAGCAACCCC-TGCCCGTAATG-TACTTCATGACTAGCTTCAGGCCCATTCTTTCCCCCTACACCCCTCGCCCTCCTTGCTCTTTT--GCGCCTCTGGTTCCTCGGTCAGGAACATCCC-ATGCTTAACTCCTGAACTTTCTCACTTTTC-ACGAAGTCATCTG-TGCATTATTCT-CCCCTATTTAGTCCGTGATCGCGGCATCTTCTCTCTTC-ATT-GCTGTTGGTTCCTCTTTTTT-CTGGGGCTTCTTCACAGGTTGCCCTTCACAGTGCAGGTG-CGAGTGCTATT-CAAGTGAAGCCTGGACTACTCCT--GCGTTGCGTCCTATTCTAGTCCTCT-CGTGTCCCTCAATGAGACGGTTTGCGTGTATGGGGAATCATTTTGACACTGATGCACTTTGGATCGCATTTGGTTATGGCTCTTCCACCCCCC--GC-TAA-ATGGGGCTATTTAGTGAATGCTTGTCGGACATATTTTTACGAATTTTCACTTCCTCTATTTTCTCCACAAAACTAGGAGATTCACCACAATTTTTTCTTTAG-----------TTTTTTGTTATTTTTTTTAAAAACATTTTTAAAAAA-CTAA--ATTAAACTAAAAC-----------CACCGCATA--------------------------------------------------------------
----------------------------------------------------------------------------------------------------------------------------------------------
	Panraogallus              ??????????1211???0?0???1???0010??????111111??????1???0{0 1}?1??0?11000?????1?1?011?1110011001????????????????????????1??????????????????????????????????????????????????????????????????????????????????????????????????????????????????????????????????????????????????????????????????????????????????????????????????????????????????????????????????????????????????????????????????????????????????????????????????????????????????????????????????????????????????????????????????????????????????????????????????????????????????????????????????????????????????????????????????????????????????????????????????????????????????????????????????????????????????????????????????????????????????????????????????????????????????????????????????????????????????????????????????????????????????????????????????????????????????????????????????????????????????????????????????????????????????????????????????????????????????????????????????????????????????????????????????????????????????????????????????????????????????????
????????????????????????????????????????????????????????????????????????????????????????????????????????????????????????????????????????????????????????????????????????????????????????????????????????????????????????????????????????????????????????????????????????????????????????????????????????????????????????????????????????????????????????????????????????????????????????????????????????????????????????????????????????????????????????????????????????????????????????????????????????????????????????????????????????????????????????????????????????????????????????????????????????????????????????????????????????????????????????????????????????????????????????????????????????????????????????????????????????????????????????????????????????????????????????????????????????????????????????????????????????????????????????????????????????????????????????????????????????????????????????????????????????????????????????????????????????????????????????????????????????????????????????????????????????
????????????????????????????????????????????????????????????????????????????????????????????????????????????????????????????????????????????????????????????????????????????????????????????????????????????????????????????????????????????????????????????????????????????????????????????????????????????????????????????????????????????????????????????????????????????????????????????????????????????????????????????????????????????????????????????????????????????????????????????????????????????????????????????????????????????????????????????????????????????????????????????????????????????????????????????????????????????????????????????????????????????????????????????????????????????????????????????????????????????????????????????????????????????????????????????????????????????????????????????????????????????????????????????????????????????????????????????????????????????????????????????????????????????????????????????????????????????????????????????????????????????????????????????????????????
????????????????????????????????????????????????????????????????????????????????????????????????????????????????????????????????????????????????????????????????????????????????????????????????????????????????????????????????????????????????????????????????????????????????????????????????????????????????????????????????????????????????????????????????????????????????????????????????????????????????????????????????????????????????????????????????????????????????????????????????????????????????????????????????????????????????????????????????????????????????????????????????????????????????????????????????????????????????????????????????????????????????????????????????????????????????????????????????????????????????????????????????????????????????????????????????????????????????????????????????????????????????????????????????????????????????????????????????????????????????????????????????????????????????????????????????????????????????????????????????????????????????????????????????????????
????????????????????????????????????????????????????????????????????????????????????????????????????????????????????????????????????????????????????????????????????????????????????????????????????????????????????????????????????????????????????????????????????????????????????????????????????????????????????????????????????????????????????????????????????????????????????????????????????????????????????????????????????????????????????????????????????????????????????????????????????????????????????????????????????????????????????????????????????????????????????????????????????????????????????????????????????????????????????????????????????????????????????????????????????????????????????????????????????????????????????????????????????????????????????????????????????????????????????????????????????????????????????????????????????????????????????????????????????????????????????????????????????????????????????????????????????????????????????????????????????????????????????????????????????????
??????????????????????????????????????????????????????????????????????????????????????????????????????????????????????????????????????????????
	Lophura_bulweri             101000010112111100000011010111011122211111111111110100111101111000?00010011011111101110011{0 1}00100?11012202000000100???-?0ATGGCACCCAATATCCGAAAATCACACCCCCTACTAAAAATAATCAATAACTCCCTAATTGACCTACCCACCCCATCCAACATTTCTGCTTGATGAAACTTCGGCTCCCTGCTAGCAGTATGCCTCGCCACTCAAATCCTCACCGGCCTCCTACTAGCCACACATTACACTGCAGATACTTCCCTAGCCTTCTCCTCCGTAGCTCACACATGTCGTAACGTACAGTACGGCTGACTCATTCGAAACCTCCATGCAAACGGCGCCTCATTCTTCTTCATTTGCATCTTCCTCCACATCGGACGCGGCCTCTACTACGGCTCCTACTTATACAAAGAAACATGAAACACCGGAGTCATCCTACTCCTCACTCTCATAGCAACCGCCTTTGTAGGGTACGTCCTCCCATGAGGACAAATATCATTTTGAGGGGCTACCGTCATCACAAACCTATTCTCAGCAATCCCCTACATCGGACAAACCCTAGTAGAATGAGCTTGGGGTGGATTCTCAGTCGATAACCCAACTCTCACCCGATTCTTCGCCCTACACTTCCTCCTCCCCTTCGTAATTGCAGGAATTACCATCATCCACCTCCTATTCCTACACGAATCAGGCTCAAACAACCCACTAGGTATCTCATCTAACTCCGACAAAATCCCATTCCACCCATACTACTCTTTCAAAGACATCCTAGGTCTAGCACTTATATTTACCCCATTCCTAATACTAGCCCTATTCTCACCAAACCTTCTAGGTGATCCAGAAAACTTCACCCCAGCAAACCCACTAGTAACCCCTCCCCACATCAAACCAGAGTGATACTTCTTATTTGCTTACGCCATCCTACGCTCAATCCCAAATAAACTAGGAGGTGTCCTAG
CCCTGGCAGCCTCAGTACTCATCCTCCTCCTCATCCCCTTCCTTCACAAATCTAAACAACGAACCATAACCTTTCGCCCACTTTCCCAAACCCTATTTTGATTTCTAGTCGCTAACCTTCTCATCCTAACTTGAGTAGGAAGCCAACCAGTAGAGCACCCTTTCATCATCATTGGCCAAATAGCATCATTTTCATACTTCACTATCCTACTAATCCTCTTCCCCACAATCGGGACTCTAGAAAACAAAATACTCAATTACTAG?????????????????????????????????????????????????????????????????????????????????????????????????????????????????????????????????????????????????????????????????????????????????????????????????????????????????????????????????????????????????????????????????????????????????????????????????????????????????????????????????????????????????????????????????????????????????????????????????????????????????????????????????????????????????????????????????????????????????????????????????????????????????????????????????????????????????????????????????????????????????????????????????????????????????????????????????????????????????????????????????????????????????????????????????????????????????????????????????????????????????????????????????
????????????????????????????????????????????????????????????????????????????????????????????????????????????????????????????????????????????????????????????????????????????????????????????????????????????????????????????????????????????????????????????????????????????????????????????????????????????????????????????????????????????????????????????????????????????????????????????????????????????????????????????????????????????????????????????????????????????????????????????????????????????????????????????????????????????????????????????????????????????????????????????????????????????????????????????????????????????????????????????????????????????????????????????????????????????????????????????????????????????????????????????????????????????????????????????????????????????????????????????????????????????????????????????????????????????????????????????????????????????????????????????????????????????????????????????????????????????????????????????????????????????????????????????????????????
???????????????????????????????????????????????????????????????????????????????????????????????????????????????????????????????????????????????????????????????????????????????????????????????????????????????????????????????????????????????????????????????????????????????????????????????????????????????????????????????????????????????????????????????????????????????????????????????????????????????????????????????????????????????????????????????????????????????????????????????????????????????????????????????????????????????????????????????????????????????????????????????????????????????????????????????????????????????????????????????????????????????????????????????????????????????????????????????????????????????????????????????????????????????????????????????????????????????????????????????????????????????????????????????????????????????????????????????????????AACAAACTTTTTTAACTCAACTCCCCTAT-TGAATGC-----------------ACCCCCCCC--TTCCCCCCC-AGGGGGGG-TATACTATGCATAATCGTGCATACATTTATATTCCACATATAC--
-TATGGTAGCGGTACTACATACT--ATAATCGTACTAAACCCAT-TATATGTATACGGACATCA-AACCA-CAG-CCCCAT-TTCTCCC-ACT--GTACAATC-CATGAAATG-CTCC-AAGACTATAGAGA-TCCA--TCCCC-----AGTAAATGCTTCACAA-----------CCCCCAGGTCACCATA--CTATGAATGGTTACAGGACATACA---TGCAATACCA-AG-CTCTCCCCCATTTGGTTATGCTCGA-CGTACCAGATGGATTTATTGATCGTACACCTCACGA-GAGATCAGCAACCCC-TGCCCGTAATG-TACTCCATGACTAGCTTCAGGCCCATTCTTTCCCCCTACACCCCTCGCCCCTCTTGCTCTTTT--GCGCCTCTGGTTCCTCGGTCAGGAACATCCC-ATGCATAACTCCTGAACTCC-TCACTTTTC-ACGAAGTCATCTG-TGGATGATTCT-CCCCTATTTAGTCCGTGATCGCGGCATCTTCTCTCTTC-AT-TGCTGTTGGTTCCTCTTTTTT-CTGGGGCTTCTTCACAGGTTGCCCTTCACAGTGCAGGTGCGGAGTGCTATT-CAAGTGAAGCCTGGACTACTCCT--GCGTTGCGTCCTATTCTAGTCCTCT-CGTGTCCCTCGATGAGACGGTTTGCGTGTATGGGGAATCATCTTGACACTGATGCACTTTGGATCGCATTTGGTTATGGCTCTTCCACCCTCCC-GGCTAAA-TGGTGCTATTTAGTGAATGCTTGTCGGACATATTTTTACAAATTTTCACTTCCTCTATTTTCTCCACAAAACTAGGAGATTTACCACAATTTTTTCTTTAGTTTTTTATTATTTTTTT----------TAAAAAAAAAATT-AAAAAA-CTAA--ATTAAACTAAAAC----------TA-CCGCATAAAAACCCTAAAACCATA-AAAACGTTTCGTTTAG-TATATACACAT-TGTTACATTTAACAT
TTTT-ATTAGAGAAACTCCACTACCAAACTTACTTTTCCAAATA-CA-AAAA-TTACAT-T---GGACAAAACCCTG--CAAAC-AAACATTATTTATATTGATGAT--AACCAAATAGCTCAATTCTCCTACCTCCGACA-
	Canachites_canadensis       101000010112111100010011010011011121211111111011110010111110111000000011010110101001110011000000?01010211010000000?10010ATGGCACCCAACATCCGAAAGTCACACCCCTTATTAAAAATAATCAACAATTCCCTAATTGACCTCCCCGCCCCATCCAACATCTCCGCTTGATGAAACTTTGGTTCCCTACTAGCAGTATGCCTTGCCACCCAAATCCTTACCGGCCTCCTACTAGCTATACACTACACCGCAGACACCTCGCTCGCATTTTCTTCAGTAGCCCATACATGCCGAAACGTCCAATACGGCTGACTTATCCGCAATCTCCATGCAAACGGCGCCTCATTCTTCTTCATCTGCATTTTCCTTCACATCGGCCGCGGCCTTTACTACGGCTCCTATTTATATAAAGAAACTTGAAACACAGGAGTAATCTTGCTCCTAACACTTATAGCAACTGCCTTCGTAGGATATGTCCTCCCATGAGGGCAAATATCATTCTGAGGGGCCACTGTCATCACAAATCTATTCTCAGCAATCCCTTACATCGGACAAACCCTAGTGGAATGAGCCTGGGGAGGATTCTCAGTTGATAACCCAACCCTCACCCGATTCTTCGCCCTACACTTCCTCCTCCCCTTTGTAATCGCAGGAATTACCACCATCCACCTTATATTCCTACATGAATCAGGCTCAAACAACCCACTAGGCATCTCATCCAACTCCGACAAAATTCCGTTCCACCCATACTATTCTCTTAAAGATATCCTAGGCCTTGCATTTATACTCACCCCCCTCCTCACATTAGCCCTATTTTCACCAAACTTCCTAGGAGACCCAGAAAACTTTACCCCAGCAAACCCGCTAGTAACCCCTCCCCACATCAAACCAGAATGATATTTTCTATTTGCTTACGCCATCCTACGCTCAATCCCCAACAAACTAGGAGGAGTCCTAG
CCCTAGCAGCATCAGTTCTTATTCTCCTCCTTATTCCCTTCCTACACAAATCTAAACAACGAACTATAACATTCCGCCCACTTTCCCAAATCCTATTTTGACTCCTCGTGGCCAACCTCCTAATCCTAACCTGAGTAGGAAGTCAACCAGTAGAACACCCATTCATCCTTATCGGACAAATTGCCTCACTCTCATACTTCACCATTCTCCTCCTCCTCTTTCCCCTAATCGGTACACTAGAAAACAAAATACTTAACCACTAAATGAACCCTCACGCAAAACTGATTTGCACCTTGAGTCTAATAATAGGGTCTAGCATTACCATTTCTAGCAACCATTGAGTTATAGCCTGAACGGGCCTAGAAATCAATACTTTAGCCATCATCCCCCTCATCTCTAAATCTCACCACCCACGAGCAGTTGAAGCTGCAATCAAGTATTTCCTCACCCAATCAACTGCATCAGCCTTAATCCTATTTTCAAGCTTAACTAATGCCTGATCTACCGGCCAATGAGATATTACACAACTCAATCACCCCACATCATGCCTACTGTTAACAATAGCAATCGCAATCAAATTAGGATTAGTCCCATTCCATTTTTGATTTCCTGAAGTCCTCCAAGGCTCCCCAATAATCACTGCCCTGCTACTCTCAACTCTTATGAAACTCCCCCCCATCACCCTTCTCCTTATATCGTCACAATCTCTCAACCCCACCCTACTAACTACCTTAGCAGTCCTCTCAACATTAGTGGGGGGTTGAATAGGCCTAAACCAAACACAAACACGAAAGATCCTAGCTTTCTCATCCATCTCCCACCTAGGCTGAATAATCATCATCATTGCCTATAACCCCCATCTCACCCTCCTCACTTTTGCCCTCTACACAATAATAACATCAACTGTATTCCTTTCATTAACCCAAATTAAAGTCCTTAAACTATCAACAATACTCATCTCATGGACAAAAACACCAATGCTAAATGCAACTGTAATACT
GACTCTCTTATCCTTAGCAGGCCTTCCACCACTAACAGGCTTTATGCCAAAATGACTTATTATTCAAGAGCTCACTAAACAAGAAATAACCTCCACAGCTACAATTATTGCCCTACTTTCCCTCTTAAGCCTATTCTTTTACCTCCGCCTTGCATACCATTCAACAATCACACTCCCCCCAAACTCATCAAATCACATAAAACTCTGACGCACTAACAAAATACTAAATACCCCAACAGCCATCTTATCCACCCTATCAACTTCCCTTCTACCCCTATCCCCCCTAATAATCACCATGTTTTAGGTACGTACAGCCC-TGGTTGCATTCATGTCGTCGGCTGCCTCCTACAGGCACCAGCTTGCACAGTTCCTGCTTTTGNTGCTGACTGCTGACCAGGATTTGGGGGCAGAAAAGAACACCAGGCATCACGCCAGCCATTCATTTTA-TTTTTCACCAGAGCA------------TGTCTGGTTTGTTAGAATGGATGTTTTGAACATCATTAACCTTAAGGGAAGTTTTCCTTGCTTGCTGCAAAGAAAATCGAATTTGGTGGTTCATTATAGTT--------------TTCAGAAGGGGTTAAATGATTTCACTCATCTCTTAATAATCAGATAGCTGAGNAGATGCTGAGCCTGCCAGTTCTTGGGCTCTGGG-CAGGATCCCATCTCTTGCCTTCTCTAGGA--------------CAGAGCGCAGCA---------------------GGCTCTGTGGCTCTGTGTCTAACCCACTTCTTCCTCTCCTCGCTTTCAGAAAGACTTAGTCCTAACCTTACTATTGATTTTTGCTAGATATATACATGCAAGTATCCGCACCCCAGTGAAAATGCCC----TTGTAACT--------TTAAACAAGCA-AAAGGAGCAGGTATCAGGC--CCACCCA-------AGTGTAGCCCAAGACACCTTGCCAAAGCCACACCCCCACGGGTATTCAGCAG
TAATTAACCTTAAGCAATAAGTGTAAACTTGACTTAGCCATAGC-----AACCTC--AGGGTTGGTAAATCTTGTGCCAGCCACCGCGGTCATACAAGAAACCCAAATCAATAGT--CAC--CCGGCGTAAAGAGTGGCCATATGT-TATCTCCATCAGCTAAGATCAAAATGTAACTAAGCTGTCATAAGCCCATGATCCACTTAAGTCCCCCT----AAACCATCTTAG-C-TACATGATTAATTTAAACCCACGAAAGCCAGGGTACAAACTGGGATTAGATACCCCACTATGCCTGGCCCTTAATCTAGATACCTTC-AT-AC-CCCTG---TATCCGCCTGAGAACTACGAGCACAAACGCTTAAAACTCTAAGGACTTGGCGGTGCCCTAAACCCACCTAGAGGAGCCTGTTCTATAATCGATAATCCACGATCTACCCAACCACCCCTTGCCCA-AACAGCCTACATACCGCCGTCGCCAGCCCACCTAAA-TGAGAGATCAA-AAGTGAGCTCAATAGCCC--CCG----CTAACAAGACAGGTCAAGGTATAGCCCATGGGGTGGAAGAAATGGGCTACATTTTCTAAT--AT-AGAA----TAGAA--------CGAAAAAGGA-TGTGAAACT-AATCCTTGGAAGGAGGATTTAGCAGTAAAATAGGACCATAC-------------CTTTCAAGCCTATTTTAAGAC-GGCCCTGGGGCACGTACATACCGCCCGTCACCCTCTTCATAAGCCAC-A----AACAACAA-TAAATA-ATGCTTCCCATA--------AAGCTAAAGACGAGGTAAGTCGTAACAAGGTAAGCGTACCGGAAGGTGCGCTTAGACTAT-------------TAATCCAACCCCCCTAC-TTAGTGT-----------------GCCCCCCC---CTTCCCC---AGAGGGGG-CATACTATGTACG-TCGTGCATATATTTATATA------------
---------------------------------------------------------------------------CCACAT----------------ACAT--------TATGGTAACGGTAC-TATATATTA-TAT------------------A-G-GTACTAA-----------------A--CCCAT--TATATGTAAT-----CGGACATAAC------------------------ACCT-TGGTTATGCTCGT-CGTATCAGATGGATTTATTGATCGTACACCTCACGA-GAGATCACCATCCCC-TGCCCGTAATG-TA-TCCATGACTAGCTTCAGGCCCATTCTTTCCCCCTACACCCCTCGCCCCTCTTGCTCTTTT--GCGCCTCTGGTTCCTCGGTCAGGAACATCCC-ATGCTTAACTCCTGAACTCC-TCACTTTTC-ACGAAGTCATCTG-TGCACTATTCT-CCCCTCTTTAGTCCGTGATCGCGGCATCTTATCTCTTC-ATT-GCTGTTGGTTCCTCTTTTTT-CTGGGGCTTCTTCACAGGTTGCCCTTCACAGTGGGGGTG-CGAGTGCTATT-CAAGTGAAGCCTGGACTACTCCT--GCGTTGCGTCCTATCCTAGTCCTCT-CGTGTCCCTCAATGAGACGGTTTGCGTGTATGGGGAATCATCTTGACACTGATGCACTTTGGATCGCATTTGGTTATGGCTCTTCCACCCCCC--GG-TAA-ATGGTGCTATTTAGTGAATGCTCGTCGGACATATTTTTACAAATTTTCACTTCCTCTATTTTCCTAACAAAACTAGGAAAATCTCCACAATTTTTT------------TTTTATTTTTTTTTATTTTTTTTAAATCATTTTTTAAAAAA-CTAA--ATTAAACTAAAAC-----------TACCGCATA--------------------------------------------------------------
----------------------------------------------------------------------------------------------------------------------------------------------
	Centrocercus_urophasianus   101000010112111100010011010001011121211111111011110010011111111000?00011010110101001110011000000101010211010000010?10010---------------------------------------------------------------------------------------------------------------------------------------ATCCTCACTGGCCTCCTACTGGCCATACACTACACTGCAGACACCTCACTCGCATTTACTTCAGTAGCCCACACATGCCGAAACGTCCAATACGGCTGACTCATCCGTAACCTCCATGCAAACGGAGCTTCATTCTTCTTCATCTGCATTTTCCTTCACATCGGACGTGGCCTTTACTACGGCTCCTATTTATATAAAGAAACCTGAAACACAGGAGTAATCTTACTTCTCACACTCATAGCAACTGCCTTCGTAGGATACGTTCTCCCATGAGGACAAATATCATTCTGAGGGGCAACCGTCATCACAAATCTATTCTCAGCAATCCCCTATATTGGACAAACCTTAGTAGAATGAGCCTGAGGAGGGTTCTCAGTTGATAACCCAACCCTTACCCGATTCTTTGCCCTACACTTCCTTCTCCCCTTTGTAATCGCAGGAATCACCACCATCCACCTTATATTCCTACACGAATCAGGCTCAAACAACCCACTAGGTATCT??TCAAACTCCGATAAAATTCCATTCCACCCATACTACTCCCTTAAAGACATCCTAGGCCTCGCACTCATAATCACCCCCCTCCTCACACTAGCCCTGTTTTCACCC----------------------------------------------------------------------------------------------------------------------------------------
-----------------------------------------------------------------------------------------------------------------------------------------------------------------------------------------------------------------------------------------------------------------------ATGAACCCCCACGCAAAGCTGATCTGCACCCTGAGCCTAATAATAGGATCTAGCATTACCATTTCTAGCAACCATTGAATCTTAGCCTGAACAGGCCTAGAAATCAACACCTTAGCCATCATCCCCCTCATCTCTAAATCCCATCACCCCCGAGCAATCGAAGCTACAATCAAATATTTCCTCACCCAATCAACTGCATCAGCCCTAATCCTATTCTCAAGCCTAACTAATGCCTGATCTACTGGTCAATGAGATATTACACAACTAAATCACCCCACGTCCTGCCTACTGTTAACAATAGCAATCGCAATCAAACTGGGATTAGTCCCATTTCACTTTTGATTCCCCGAAGTCCTCCAAGGCTCCCCAATAATCACTGCCCTGCTACTCTCAACCCTTATGAAGCTCCCTCCCATCACCCTTCTCCTTATAACATCACAATCCCTTAACCCCACCATACTAACCACCCTAGCAATCCTTTCAGCATTAGTGGGGGGTTGAATGGGCTTAAACCAGACACAAACACGAAAAATCCTAGCCTTCTCATCCATTTCTCATCTAGGCTGAATAATCATCATCATTACCTATAACCCTCATCTTACCTTCCTCACTTTCACTCTCTATGTAATTATAACAGCAACTGTATTCCTTTCATTAACTCAAATTAAAGTCCTTAAACTATCAACAATACTCATCTCGTGAACAAAAACACCAATACTAAATGCAACTGTAATACT
AACCCTCTTATCCTTAGCAGGCCTCCCACCACTCACAGGCTTTATGCCAAAATGACTTATCATTCAAGAACTTACTAAACAAGAAATAACCCCTACAGCTACAATCATCACTCTTCTATCTCTATTGAGCTTATTCTTCTACCTCCGCCTTGCATACCATTCAACAATCACACTCCCCCCAAACTCATCAAACCACATGAAACTCTGACGCACTAACAAAATACTAAATACCCTTACAGCCATCCTATCTGCCCTATCAACTTCCCTACTACCTCTGTCCCCCTTAATAATCACCATATTTTAG???????????????????????????????????????????????????????????????????????????????????????????????????????????????????????????????????????????????????????????????????????????????????????????????????????????????????????????????????????????????????????????????????????????????????????????????????????????????????????????????????????????????????????????????????????????????????????????????????????????????????????????????????????????????????????????????????????????????????????????????????????????????????AAAGACTTAGTCCTAACCTTACTATTGATTTTTGCTAGATATATACATGCAAGTATCCGCACTCCAGTGAAAATGCCC----TTAAAACT--------TTAAACAAGCA-AAAGGAGCAGGTATCAGGC--CCACCCA-------AGCGTAGCCCAAAACACCTTGCCAAAGCCACACCCCCACGGGTATTCAGCAG
TAATTAACCTTAAGCAATAAGTGTAAACTTGACTTAGCCATAGC-----AAT-TT--AGGGTTGGTAAATCTTGTGCCAGCCACCGCGGTCATACAAGAAACCCAAATCAATAGT--TGC--CCGGCGTAAAGAGTGGCCATATGT-TATCTTCAACAACTAAGATCAAAACGTAACTAAGCTGTCATAAGCCCATGATCCACCTAAGCCCCCCT----AAACCATCTTAG-C-TATACGATTAATTTAACCCCACGAAAGCCAGGGTACAAACTGGGATTAGATACCCCACTATGCCTGGCCCTTAATTCAGATACCTAT-AT-AC-TCCTG---TATCCGCCTGAGAACTACGAGCACAAACGCTTAAAACTCTAAGGACTTGGCGGTGCCCTAAACCCACCTAGAGGAGCCTGTTCTATAATCGATAATCCACGATCCACCCAACCACCCCTTGCCCG-AACAGCCTACATACCGCCGTCGCCAGCCCACCTAAA-TGAAAGACCAA-AAGTGAGCTCAATAGCC--TCC----GCTAACAAGACAGGTCAAGGTATAGCCCATGGGGTGGAAGAAATGGGCTACATTTTCTAAC--GT-AGAA----TATAAA-------CGAAAAAGGA-CATGAAACC-AGTCCTTGGAAGGAGGATTTAGCAGTAAAATAGGACCA-TAC------------C-TTTAAGCCTATTTAAAGAC-GGCCCTGGGGCACGTACATACCGCCCGTCACCCTCTTCATAGGCCAC-A----AGCACCAA-TAAATA-ATACTTCCCCTA--------AAGCCAAAGACGAGGTAAGTCGTAACAAGGTAAGCGTACCGGAAGGTGCGCTTAGACTAT-AACAC-TTTTTTTAACCTAACTCCCCTAC-TTAGTGT-----------------ACCCCCCC---TTTCCCCCCCAGGGGGGG-TATACTATGTACG-TCGTGCATATATTTATATACCACATACAT--
-TATGGTACCGGTACTATATATTATATA--GGTACTAAACCCAT-TATATGTAGTCGGACATAA-CATC-TTAT-CCACAT-TTCTCCT--TAT-GTAATACT-CCTGTAATG-CTCCTCAACATAACCTCCATTAATACCC------CATCCAAATCTTTACCA-----------CCCTCAAGAGACCATAT-ACATGAATGCTCGTTAGACATAAT--ATTAAATA--CCTGCCTTCCCCC-ATTTGGTTATGCTCGA-AGTACCAGATGGATTTATTGATCGTTCACCTCACGA-GAGATCACCATCCCC-TGCCCGTAATG-TACCTCATGACTAGCTTCAGGCCCATTCTTTCCCCCTACACCCCTCGCCCTCCTTGCTCTTTT--GCGCCTCTGGTTCCTCGGTCAGGAACATCCC-ATGCATAACTCCTGAACTCC-TCAATTTAC-ACNAAGTCATCTG-TGCATTATTCT-CCCCTCTTCAGTCCGTGATCGCGGCATCTTATCTCTTC-AT-TGCTGTTGGTTCCTCTTTGTT-CTGGGGCTTCTGCACAGGTTGCCCTTCACAGTGCGGGTGCGGAGTGCTTTT-CAAGTGAAGCCTGGACTACTCCT--GCGTTGCGTCCTATCCTAGTCCTCT-CGTGTACCTCGATGAGACGGTTTGCGTGTATGGGGAATCATCTTGACACTGATGCACTTTGGATCGCATTTGGTTATGGTTCTTCCACCCCCCCCGG-TAAA-TGGTGCTATTTAGTGAATGCTTGTCGGACATATTTTTACGAATTTTCACTTCCTCTATTTTTCTAACAAAACTAGGAAATTCTCCACAATTTTTTTTTTTA-TTTGTTTTATTTTTTT-----------AAAATCATTTTTTAAAAAA-CTAA--ATTAAACTAAAAC----------TA-CCGCCTAGAAATCCACAAACCATG-AAAACGTTTTGTTTAG-TATATATACAT-TGTTGATTTAACCAT
TTTT-ATTAGAGAAACTGGACTGCCCGACGCATCATTTTAAAAAA--CAAAAATCACAC----AGCATTAAATCCCT--TAAA-CTAACATTATTTATATTGTTAAA--ATACAAATAGCTGG-TTCTCCAGCCATCAATA-
	Lyrurus_tetrix              101000010112111100010011010011011121211111111011110010111110111000000011010110101001110011000000101010212010000000?1?010---------------------------------------------------------------------------------------------------------------------------------------ATCATTACCGGCCTCCTACTGGCCATACATTACACCGCAGACACCTCACTCGCATTCTCTTCAGTAGCCCACACATGCCGAAACGTCCAATACGGCTGACTTATCCGCAATCTCCATGCAAACGGCGCTTCATTCTTCTTCATCTGTATTTTCCTTCACATCGGACGTGGACTTTACTACGGCTCCTACTTATACAAAGAAACCTGAAACACAGGAGTAATCTTACTTCTCACACTCATAGCAACTGCCTTCGTGGGATATGTTCTTCCATGAGGACAAATATCATTCTGAGGGGCCACTGTCATTACAAACCTATTCTCAGCAATCCCCTACATTGGACAAACCCTAGTAGAGTGAGCCTGGGGGGGATTCTCAGTTGATAACCCAACCCTTACCCGATTCTTCGCCCTACATTTCCTCCTCCCCTTTGTAATCGCAGGAATCACCGCTATCCACCTTATGTTCCTACACGAATCAGGCTCAAACAATCCACTAGGCATTTCATCTAACTCCGACAAAATCCCATTCCATCCGTACTATTCCCTCAAAGACATTCTAGGCCTCGCACTTATACTTACCCCCCTTCTCACATTAGCCCTATTCTCACCC----------------------------------------------------------------------------------------------------------------------------------------
-----------------------------------------------------------------------------------------------------------------------------------------------------------------------------------------------------------------------------------------------------------------------ATGAACCCTCACGCAAAACTGATTTGCACCTTAAGTCTAGTCATAGGATCTAGCATTACCATTTCTAGTAATCATTGAATCTTAGCTTGAACAGGCCTAGAAATCAATACTTTAGCCATCATCCCCCTCATCTCTAAATCTCATCACCCCCGAGCAATCGAAGCTACAATCAAATATTTCCTTACCCAATCAACTGCATCAGCCCTAATCCTATTCTCAAGCTTAACTAATGCCTGATCTACCGGTCAATGAGATATTACACAACTTAATCACCCCACATCCTGCCTACTATTAACAATAGCAATCGCAATCAAATTAGGATTAGTCCCATTCCATTTTTGATTCCCTGAAGTCCTCCAAGGCTCCTCAATAATTACTGCTCTACTACTTTCAACCCTCATGAAACTCCCCCCTATCACTCTTCTCCTCATATCATCGCAATCCCTCAACCCCACCCTACTAACCACCCTAGCAGTCCTTTCAGCATTACTGGGGGGTTGAATGGGTTTAAACCAGACACAAACACGAAAAATCCTAGCTTTCTCATCCATCTCCCACCTAGGCTGAATAATCATTATCATTATCTACAACCCCCATCTCACCCTTCTCACTTTCGCCCTCTATACAGTAATAACAACAACTGTATTCCTCTCACTAGCCCAAATTAAAGTCCTTAAATTATCAACGATGCTCATCTCCTGGACAAAAACACCAATACTAAATGCAACTGTGATACT
AACTCTCCTATCCTTAGCAGGCCTCCCACCACTAACAGGCTTCATGCCAAAATGACTTATCATTCAAGAACTCACTAAACAAGAAATAACCCCCACAGCTACAATCATTGCTCTGCTATCACTCTTAAGCCTATTCTTTTACCTCCGTCTTGCTTACCACTCAACAATTACACTCCCCCCAAACTCATCAAATCACATAAAACTCTGACGCACCAACAAAATACTAAATACCCCAACAGCCATTTTATCCACCCTATCAACTTCCCTTCTACCCCTATCCCCCTTGATAATCACTATATTTTAG???????????????????????????????????????????????????????????????????????????????????????????????????????????????????????????????????????????????????????????????????????????????????????????????????????????????????????????????????????????????????????????????????????????????????????????????????????????????????????????????????????????????????????????????????????????????????????????????????????????????????????????????????????????????????????????????????????????????????????????????????????????????????AAAGACTTAGTCCTAACCTTACTATTGATTTTTGCTAGACATATACATGCAAGTATCTGCGCTCCAGTGAAAATGCCC----TTATAACT--------TTAGACAAGCA-AAAGGAGCAGGTATCAGGC--CCACCCA-------AGCGTAGCCCAAGACACCTTGCCAAAGCCACACCCCCACGGGTATTCAGCAG
TAATTAACCTTAAGCAATAAGCGCAAGCTTGACTTAGCCATAGC-----AATCTT--AGGGTTGGTAAATCTTGTGCCAGCCACCGCGGTCATACAAGAAACCCAAATCAATAGT--CCC--CCGGCGTAAAGAGTGGCCATATGT-TATCTCCAACAACTAAGATCAAAATGCAACTAAGCTGTCATAAGCCCATGATCCACTTAAGCCCTCCT----AAACCATCTTAG-C-TGCATGATTAATTTAAGCCCACGAAAGCCAGGGTACAAACTGGGATTAGATACCCCACTATGCCTGGCCCTTAATCCAGATACCTAT-AT-AC-CCCTG---TATCCGCCTGAGAACTACGAGCACAAACGCTTAAAACTCTAAGGACTTGGCGGTGCCCTAAACCCACCTAGAGGAGCCTGTTCTATAATCGATAATCCACGATCTACCCAACCACCCCTTGCCCA-AACAGCCTACATACCGCCGTCGCCAGCCCACCTAAA-TGAGAGACCAA-AAGTGAGCTCAATAGTCGTCCCC---ACTAACAAGACAGGTCAAGGTATAGCCCATGGGGTGGAAGAAATGGGCTACATTTTCTAAT--AT-AGAA----TAAAA--------CGAAAAAGGA-CGTGAAACCCAGTCCTTGGAAGGAGGATTTAGCAGTAAAATAGGACCATAC-------------TTTTCAAGCCTATTTTAAAAC-GGCCCTAGGGCACGTACATACCGCCCGTCACCCTCTTCATAGGTCAC-A----AACAACAA-TAAATA-ATACTTCCCATA--------AAGCCAAAGACGAGGTAAGTCGTAACAAGGTAAGCGTACCGGAAGGTGCGCTTAGACTAT-------------TAAGTCAACCCCCCTAC-CTAGTGT-----------------ACCCCCCC---TTTCCCC---AGAGGGG--TATACTATGTACG-TCGTGCATATATTTATATA------------
---------------------------------------------------------------------------CCACAT----------------ACAT--------TATGGTACCGGTAC-TATACATTA-TAT------------------A-G-GTACTAA-----------------A--CCCAT--TATATGTAGT-----CGGACATAAC------------------------ACCT-TGGTTATGCTCGT-CGTATCAGATGGATTTATTGATCGTTCACCTCACGA-GAGATCACCATCCCC-TGCCTGTAATG-TACCTCATGACTAGCTTCAGGCCCATTCTTTCCCCCTACACCCCTCGCCCTTCTTGCTCTTTT--GCGCCTCTGGTTCCTCGGTCAGGAACATCCC-ATGCTTAACTCCTGAACTCC-TCACTTTTC-ACGAAGTCATCTG-TGCATTATTCT-CCCCTATTTAGTCCGTGATCGCGGCATCTTATCTCTTC-ATT-GCTGTGGGTTCCTCTTTTTT-CTGGGGCTTCTTCACAGGTTGCCCTTCACAGTGCGGGTG-CGAGTGCTATT-CAAGTGAAGCCTGGACTACTCCT--GCGTTGCGTCCTATCCTAGTCTTCT-AGTGTCCCTCAATGAGACGGTTTACGTGTATGGGGAATCATCTTGACACTGATGCACTTTGGATCGCATTTGGTTATGGCTCTTCCACCCTCC--GG-TAA-ATGGTGCTATTTAGTGAATGCTTGTCGGACATATTTTTGCAAATTTTCACTTCCTCTATTTTCCTAACAAAACTAGGAAATTCTCCACAAATTTTT------------CTTTTATTTTTTTTATTTTTTTAAAATCATTTTTTAAAAAA-CTAA--ATTAAACTAAATC-----------CACCGCATG--------------------------------------------------------------
----------------------------------------------------------------------------------------------------------------------------------------------
	Lagopus_lagopus             101000010112111100010?11010011011121211111111011110010111110111000000011010110101001110011000000101010211010000000?10000---------------------------------------------------------------------------------------------------------------------------------------ATCCTCGCTGGCCTCCTACTGGCCATACACTACACTGCAGACACCTCTCTTGCATTCTCTTCAGTCGCCCACACATGCCGAAACGTCCAATACGGCTGACTTATCCGCAATCTCCACGCAAACGGCGCTTCATTCTTCTTTATCTGCATTTTCCTCCACATCGGACGTGGACTCTACTACGGCTCCTACCTGTATAAAGAAACCTGAAACACAGGAGTAATCTTGCTTCTCACACTCATAGCAACTGCCTTCGTAGGATATGTTCTCCCATGAGGACAAATATCATTCTGAGGGGCCACCGTCATTACAAACCTATTCTCAGCAATCCCTTACATCGGACA{0 2}ACCTTAGTGGAATGAGCGTGGGGGGGATTCTCAGTAGATAACCCAACCCTTACCCGATTCTTCGCCCTACACTTCCTCCTCCCCTTTGTAATCGCAGGAATCACCACTATCCACCTTATATTCCTACACGAATCAGGCTCAAACAATCCACTAGGCATTTCATCCAACTCTGACAAAATCCCATTCCACCCATA{T 1}TACTCCCTCAAAGATATCCTAGGCCTTGCATTTATATTAACCCCTCTCCTCACATTAGCCCTATTTTCACCC----------------------------------------------------------------------------------------------------------------------------------------
-----------------------------------------------------------------------------------------------------------------------------------------------------------------------------------------------------------------------------------------------------------------------ATGAACCCCCATGCAAAACTAATTTGCACTTTGAGCCTAATCATAGGATCTAGTATTACCATTTCTAGCAATCATTGAATCCTAGCCTGAACAGGCCTAGAAATTAACACCTTAGCTATCATCCCCCTCATCTCTAAGTCTCACCACCCCCGAGCAATCGAAGCTGCAATCAAATACTTCCTCACCCAATCAACTGCATCAGCCCTAATCTTATTTTCAAGCCTAACCAATGCCTGATCTACCGGCCAATGAGATATTACACAACTTAATCACCCCACATCCTGCCTTCTATTAACAATAGCAATCGCAATCAAACTAGGATTAGTCCCGTTCCATTTTTGATTCCCTGAAGTCCTCCAAGGCTCCCCAATAATCACCGCCCTACTACTCTCAACTCTAATGAAACTCCCCCCCATTACCCTTCTCTTTATATCATCACAATCCCTCAACCCCACCTTACTAACCTTCCTAGCAATCCTTTCAGCACTAGTAGGAGGTTGAATAGGCTTAAACCAAACACAAACACGAAAGATCCTAGCTTTCTCATCCATCTCCCACCTAGGCTGAATAATCATCATCATTACCTATAACCCACATCTTACCCTCCTCACTTTTACTCTTTACACAATAATAACAACAACCGTATTCCTCTCACTAACTCAAATCAAAGTCCTCAAACTATCAACCATACTTATCTCATGAACAAAAACACCAATACTAAATGCAACTGTAATACT
AACCCTCTTATCCCTAGCAGGCCTCCCACCACTCACAGGCTTCATGCCAAAATGACTTATTATTCAAGAACTCACTAAACAAGAAATAACCCCCACAGCTACAATTATTACTCTGCTATCTCTCTTAAGCCTATTCTTTTACCTCCGCCTTGCATATCACTCAACAATCACACTCCCTCCAAACTCATCGAACCACATAAAACTCTGACGTACCAACAAAACACTAAATACCCTAACAGCCATTTTATCCACTCTATCAACTTTCCTCCTACCCCTATCCCCCTTAATACTCACTATATTTTAG???????????????????????????????????????????????????????????????????????????????????????????????????????????????????????????????????????????????????????????????????????????????????????????????????????????????????????????????????????????????????????????????????????????????????????????????????????????????????????????????????????????????????????????????????????????????????????????????????????????????????????????????????????????????????????????????????????????????????????????????????????????????????AAAGACTTAGTCCTAACCTTACTATTGATTTTTGCTAGACATATACATGCAAGTATCCGCATCCCAGTGAAAATGCCC----TTATAACT--------TTTAACAAGCA-AAAGGAGCAGGTATCAGGCT-CCACCCA-------AGCGTAGCCCAAGACACCTTGCCAAAGCCACACCCCCACGGGTATTCAGCAG
TAATTAACATTAAGCAATAAGTGTAAACTTGACTTAGCCATAGC-----AACCCT--AGGGTTGGTAAATCTTGTGCCAGCCACCGCGGTCATACAAGAAACCCAAATCAATAGT--CAC--CCGGCGTAAAGAGTGGTCATATGT-TATCTCTAATAACTAAGATCAAAATGCAACTGAGCTGTCATAAGCCCATGATTCACTTAAGCCCTCCC----AAACCATCTTAG-C-TACATGACTAATTTAAACCCACGAAAGCCAGGGTACAAACTGGGATTAGATACCCCACTATGCCTGGCCCTTAATCCAGATACCCAT-AT-ACC-CCTG---TATCCGCCCGAGAACTACGAGCACAAACGCTTAAAACTCTAAGGACTTGGCGGTGCCCTAAACCCACCTAGAGGAGCCTGTTCTATAATCGATAATCCACGATCCACCCAACCACCCCTTGCCCA-GACAGCCTACATACCGCCGTCGCCAGCCCACCTAAA-TGAAAGACTTA-AAGTGAGCTCAATAGCC--CCC----GCTAACAAGACAGGTCAAGGTATAGCCCATGGGGTGGAAGAAATGGGCTACATTTTCTAGC--AT-AGAA----TAGAA--------CGAAAAAGGA-CATGAAACC-AGTCCTTGGAAGGAGGATTTAGCAGTAAAATAGGACCATACT------------TTCC-AAGCCTATTTAAAGAC-GGCCCTGGGGCACGTACATACCGCCCGTCACCCTCTTCATAGGCCTC-A----AGCACCAA-TAAATA-ATACTTTCCCTA--------AAGCCAAAGACGAGGTAAGTCGTAACAAGGTAAGCGTACCGGAAGGTGCGCTTAGACTAT-------------TAACCTAACTCCCCTAC-TAAGTGT-----------------ACCCCCCC---TTTCCCC---AGGGGGGG-TATACTATGTACG-TCGTGCATACATTTTTATA------------
---------------------------------------------------------------------------CCACAT----------------ACAT--------TATGGTACCGGTAC-TATATATTA-TAT------------------A-C-GTACTAA-----------------G--CCCAT--TATATGTAAT-----CGGACATAAC------------------------ACCT-CGGTTATGCTCGT-CGTACCAGATGGATTTATTGATCGTACACCTCAC----AGATCACCATCCCC-TGCCCGTAATG-TACCTCATGACTAGCTTCAGGCCCATTCTTTCCCCCTACACCCCTCGCCCTCCTTGCTCTTTT--GCGCCTCTGGTTCCTCGGTCAGGAACATCCC-ATGCTTAACTCCTGAACTCC-TCACTTTTC-ACAAAGTCATCTA-TGCATTATCTT-CCCCTCTTCAGTCCGTGATCGCGGCATCTTATCTCTTC-ATT-GCTGTTGGTTCCTCTTTTTT-CTGGGGCTTCTTCACAGGTTGCCCTTCACAGTGCGGGTG-CGAGTGCTATT-CAAGTGAAGCCTGGACTACTCCT--GCGTTGCGTCCTATCCTAGTCTTCT-CGTGTCCCTCAATGAGACGGTTTGCGTGTATGGGGAATCACTTTGACACTGATGCACTTTGGATCGCATTTGGTTATGGCTCTTCCACCCCCC--GG-TAA-ATGGTGCTATTTAGTGAATGCTCGTCGGACATATTTTTACGAATTTTCACTTCCTCTATTTTCCTAACAAAACTAGGAAATTCTCCACAAATTTTC------------CTTTTGTTTTTTTTATTTTTTTTAAATCATTTTTTAAAAAA-CTAA--ATTAAACTAAAAC-----------TACCGCATA--------------------------------------------------------------
----------------------------------------------------------------------------------------------------------------------------------------------
	Tympanuchus_phasianellus    101000010112111100010011010011011121211111111011110010011110111000000011010110101001110011000000?01011211010000010?1?010ATGGCACCCAATATCCGAAAATCACACCCCCTATTAAAAATAATCAACAATTCACTAATTGACCTCCCCGCCCCATCCAACATCTCCGCTTGATGAAACTTCGGCTCCCTTCTAGCAGTATGCCTTGCCACCCAAATCCTTACTGGCCTCCTATTGGCTATACACTACACTGCAGACACCTCACTCGCATTCTCTTCAGTAGCCCACACGTGTCGAAACGTCCAATACGGTTGACTCATCCGTAATCTCCATGCAAACGGCGCTTCATTCTTCTTCATCTGCATCTTCCTCCACATCGGACGTGGCCTCTATTACGGCTCCTACTTATACAAAGAAACCTGAAACACAGGAGTAATCCTGCTCCTTACACTCATAGCAACTGCCTTCGTAGGGTATGTTCTCCCATGAGGACAAATATCATTTTGAGGGGCCACCGTCATTACAAACCTATTTTCAGCAATTCCCTACATCGGACAGACCTTAGTAGAATGAGCCTGGGGAGGATTCTCAGTTGATAACCCAACCCTTACCCGATTCTTCGCCCTACACTTCCTCCTCCCCTTCGTAATCGCAGGAATCACTGCTATCCACCTTATATTTCTTCACGAATCAGGCTCAAACAATCCGCTAGGCATCTCATCTAACTCCGACAAAATCCCATTCCACCCATACTACTCCCTCAAAGACATCCTAGGCCTCGCATTTATACTCACCCCCTTCCTCACATTAGCCCTATTTTCACCCAACTTCTTAGGGGACCCAGAAAATTTTACCCCAGCAAACCCGCTAGTAACCCCTCCCCACATTAAACCAGAATGATATTTTCTATTTGCCTATGCTATTCTACGCTCAATCCCAAACAAACTCGGAGGCGTCCTAG
CCCTAGCAGCATCAGTTCTTATCCTACTCCTCATCCCCTTCCTCCATAAATCCAAACAACGAACTATAACATTCCGCCCACTCTCCCAAATCCTATTTTGAATCCTCGTAGCTAACCTCCTTATCCTGACCTGAGTAGGAAGCCAACCAGTAGAACACCCATTCATCCTTATTGGACAAATCGCCTCACTCTCATACTTCACCATCCTCCTTCTCCTCTTCCCCCTAATTGGAACCCTAGAAAACAAGATACTCAGCCACTAAATGAACCCTCACGCAAAACTAATCTGCACCTTAAGTCTAATAATAGGGTCTAGCATTACCATTTCTAGCAACCACTGAATTCTAGCCTGAACGGGTCTAGAAATCAATACCTTAGCTATCATTCCCCTCATCTCCAAATCTCACCATCCCCGGGCAATCGAAGCTACAATCAAATATTTCCTCACCCAATCAACTGCATCAGCCCTGATTTTATTCTCGAGCCTAACTAATGCTTGATCCACTGGCCAATGAGATATTACACAGCTTAATCACCCCACATCCTGCCTTCTACTGACAATAGCAATCGCAATCAAACTAGGATTAGTCCCATTCCATTTTTGATTTCCCGAAGTCCTCCAAGGTTCCTCAATAATCACAGCCCTCCTACTCTCAACCCTTATGAAACTCCCCCCCATCACCCTTCTCCTTATATCATCACAATCTCTCAACCCCACCACACTAACCACCCTAGCAATTCTCTCAGCATTGGTAGGAGGCTGAATAGGCTTAAACCAGACACAAACACGAAAAATCCTAGCCTTCTCATCTATCTCTCACCTAGGCTGAATAATCATCATCATCACCTACAACCCACATCTCACCTTCCTCACTTTCACTCTTTACACAATTATAACAACAACCGTATTCCTCTCACTAACTCAAATTAAAGTCCTTAAACTATCAACAATACTTATCTCATGAACAAAAACACCAATACTAAATGCAACCGTGATATT
AACCCTCTTATCCTTAGCAGGCCTCCCACCACTTACAGGCTTTATGCCAAAATGACTTATCATTCAAGAACTTACTAAACAGGAAATAACCCCCACAGCTACAATCATCGCCCTTCTATCTCTCCTGAGCCTATTCTTCTACCTCCGCCTTGCATACCACTCAACAATCACACTCCCCCCAAACTCATCAAACCACATAAAACTCTGACGCACCAACAAAACACTAAGTACCCCCACAGCCATTTTATCTGCCCTATCAACCTCCCTCCTACCCCTATCCCCCTTAATAATCGCTATATTTTAGGTAAGTACAGCCC-TGGTTGCATTCATGTCGTCGGCTGCCTCCTACAGGCACCAGCTTGCACAGTTCCTGCTTTTGTTGCTGACTGCTGACCAGGATTTGGGGGCAGAAAAGAACACCAGGCATCGCGCCAGCCATTCATTTTA-TTTTTCACCAGAGCA------------TGTCCGGTTTGTTAGAATGGATGTTTTGAACATCATTAACCTTAAGGGAAGTTTTCCTTGCTTGCTGCAAAGAAAACCGAATTTGGTGTTTCATTATAGTT--------------TTCAGAAGGGGTTAAATGATTTCACTCATCTCTTAATAATCAGATAGCTGAGGAGATGCTGAGCCTGCCAGTTCTTGGGCTCTGGG-CAGGATCCCATCTCTTGCCTTCTCTAGGA--------------CAGAGCACAGCA---------------------GGCTCTGTGGCTCTGTGTCTAACCCACTTCTTCCTCTCCTCGCTTTCAGAAAGACTTAGTCCTAACCTTACTATTGATTTTTGCTAGACATATACATGCAAGTATCCGCACCCCAGTGAAAATGCCC----TTATGGCT--------TC-AACAAGCA-AAAGGAGCAGGTATCAGGC--CCACCCA-------AGCGTAGCCCAAGACACCTTGCCAAAGCCACACCCCCACGGGTATTCAGCAG
TAATTAACCTTAAGCAATAAGTGAAAACTTGACTTAGCCATAGC-----AATCTT--AGGGTTGGTAAATCTTGTGCCAGCCACCGCGGTCATACAAGAAACCCAAATCAATAGT--TAC--CCGGCGTAAAGAGTGGCCATATGT-TATCTTCAACAGCTAAGATCAAAATGCAACTAAGCTGTCATAAGCCCATGATCCACCTAAGCCCCCTA----AA-CCATCTTAG-C-TACATGACTAATTTAACCCCACGAAAGCCAGGGTACAAACTGGGATTAGATACCCCACTATGCCTGGCCCTTAATTCAGATATCTAT-AT-AC-CCCTA---TATCCGCCTGAGAACTACGAGCACAAACGCTTAAAACTCTAAGGACTTGGCGGTGCCCTAAACCCACCTAGAGGAGCCTGTTCTATAATCGATAATCCACGATCCACCCAACCACCCCTTGCCCA-AACAGCCTACATACCGCCGTCGCCAGCCCACCTAAA-TGAAAGACCAA-AAGTGAGCTCAATAGCC--CCCC---GCTAACAAGACAGGTCAAGGTATAGCCTATGGGATGGAAGAAATGGGCTACATTTTCTAAC--AT-AGAA----CAAGA--------CGAAAAAGGA-CATGAAACT-AGTCCTTGGAAGGAGGATTTAGCAGTAAAATAGGACCATTCT------------TCTCTAAGCCTATTTAAAGAT-GGCCCTGGGGCACGTACATACCGCCCGTCACCCTCTTCATAGGCCGC-A----AGCACCAA-TAAATA-ATAATTACCCTA--------AAGCCAAAGACGAGGTAAGTCGTAACAAGGTAAGCGTACCGGAAGGTGCGCTTAGACTAC-------------TAATCCAACCCCCCTAC-TAAGTGT-----------------ACCCCCCC---TTTCCCC---AGGAGGGG-TATACTATGTACG-TCGTGCATATATTTATATA------------
---------------------------------------------------------------------------CCACAT----------------ACAT--------TATGGTACCGGTACATATATATTA-TAT------------------A-A-GTACTAA-----------------A--CCCAT--TATATGTAAT-----CGGACATAAA------------------------ACCT-TGGTTATGCTCGA-CGTACCAGATGGATTTATTGATCGTTCACCTCACGA-GAGATCACCATCCCC-TGCCCGTAATG-TACTCCATGACTAGCTTCAGGCCCATTCTTTCCCCCTACACCCCTCGCCCCTCTTGCTCTTTT--GCGCCTCTGGTTCCTCGGTCAGGAACATCCC-ATGCTTAACTCCTGAATTCC-TCACTTTTC-ACGAAGTCATCTG-TGCATTATTCT-CCCCTCTTTAGTCCGTGATCGCGGCATCTTATCTCTTC-ATT-GCTGTTGGTTCCTCTTTTTT-CTGGGGCTTCTTCACAGGTTGCCCTTCACAGTGCGGGTG-CGAGTGCTATT-CAAGTGAAGCCTGGACTACTCCT--GCGTTGCGTCCTATTCTAGTCCTCT-CGTGTCCCTCGATGAGACGGTTTGCGTGTATGGGGAATCATCTTGACACTGATGCACTTTGGATCGCATTTGGTTATGGCTCTTCCACCCTCC--GG-TAAAATGGTGCTATTTAGTGAATGCTTGTCGGACATATTTTTACAAATTTTCACTTCCTCTATTTTTCTAACAAAACTAGGAAATTCTCCACAAATTTTT------------CTTTTATTTTTTTTATTTTTTTAAAATCATTTTTTAAAAAA-CTAA--ATTAAACTAAAAC-----------TACCGCATA--------------------------------------------------------------
----------------------------------------------------------------------------------------------------------------------------------------------
	Tetrastes_bonasia           101000010112111100010011010011011122211111111011110010111110111000000011010111101001110011000000101010211010000000???000---------------------------------------------------------------------------------------------------------------------------------------ATCCTCACTGGCCTCCTACTGGCCATACACTACACCGCAGACACCTCCCTCGCTTTCTCTTCAGTTGCCCACACATGCCGAAACGTACAATACGGTTGACTCATCCGCAATCTCCACGCAAATGGTGCTTCATTCTTCTTCATCTGCATCTTTCTTCATATCGGACGAGGTTTTTATTACGGCTCCTACCTATACAAAGAAACTTGAAACACAGGAGTACTCCTCCTCCTCACACTCATAGCAACCGCCTTCGTAGGATACGTACTCCCATGAGGACAAATATCATTCTGAGGCGCTACCGTCATTACAAACTTATTCTCAGCAATTCCCTACATCGGACAAGCCTTAGTAGAGTGGGCCTGAGGAGGATTCTCAGTTGACAACCCAACCCTTACCCGATTCTTCGCCCTACATTTCCTCCTCCCATCCCTAATCGCAGGAATCACCACCATCCACCTCATGTTTCTCCACGAATCAGGCTCAAACAACCCACTAGGTGTCTCATCCAACTCTGACAAAATCCCATTTCACCCCTACTACTCCATCAAAGATATCCTGGGTCTTGTACTCATACTCACACCCCTCCTCACATTAGCCCTATTCTCACCT----------------------------------------------------------------------------------------------------------------------------------------
-----------------------------------------------------------------------------------------------------------------------------------------------------------------------------------------------------------------------------------------------------------------------ATGAACCCTCATGCTAAACTAATCTCCGCCCTTAGCCTAATTGTGGGGTCTAGCATTACCATTTCTAGTAACCATTGAGTCCTAGCTTGAACAGGTCTAGAAATTAACACCCTAGCCATCATCCCCCTCATCTCTAAATCCCACCACCCCCGAGCAATTGAGGCTACAATTAAATACTTCCTCACTCAATCAACTGCATCAGCCCTAATTTTATTTTCAAGCCTAACCAATGCTTGATCTACGGGCCAATGGGACATTACACAACTTAATCACCCCACATCTTGTCTACTATTAACAATGGCAATTGGAATCAAATTAGGACTTGTCCCATTCCACTTTTGATTTCCAGAAGTCCTCCAGGGCTCCCCAATATCTACAGCTCTATTACTCTCAACTCTTATAAAACTCCCCCCTATCACCCTCCTCCTCATGTCAACCCAATCCCTCAACACCACCCTACTAACCACCCTAGCAATTCTCTCAGCACTAATTGGAGGTTGAATAGGCTTAAACCAAACACAAACACGTAAAATTCTAGCTTTCTCATCCGTCTCTCACTTAGGTTGAATAACCATCATCATCGCTTATAACCCACAACTCACTCTCCTCACTTTTACTCTTTACACAATCATAACAACAACTGTATTCCTGTCTCTGACTCAAATCAAAGTCCTGAAACTATCAACTATACTTATCTCCTGAACAAAAACACCGATACTAAACGCAACTGTAATACT
GGCACTCCTATCCCTAGCAGGTCTCCCACCACTAACAGGCTTCATACCAAAATGATTTATTATTCAAGAACTCATTAAACAAGAAATAACTCCTTCAGCTACAATTATTTCCTTACTATCACTTTTAAGCCTATTCTTTTACCTCCGCCTTGCATACCACTCAACAATCACACTCCCTCCTAACTCAACAAACCACATAAAACTCTGACGTACTAACAAATCACTAAACACCCCCACAGCTATCTTATCATCCCTATCAACTTCCCTGCTACCTATATCCCCCTTAATAATCACCATATTCTAG???????????????????????????????????????????????????????????????????????????????????????????????????????????????????????????????????????????????????????????????????????????????????????????????????????????????????????????????????????????????????????????????????????????????????????????????????????????????????????????????????????????????????????????????????????????????????????????????????????????????????????????????????????????????????????????????????????????????????????????????????????????????????AAAGACTTAGTCCTAACCTTGCTATTGATTTTTGCTAGACATATACATGCAAGTATCCGCATTCCAGTGAAAATGCCCTA----ATGCCT----------TACTAAGCA-AAAGGAGCAGGTATCAGGC--TCACCCA-------AGAGTAGCCCAAAACACCTTGCTAAAGCCACGCCCCCACGGGTATTCAGCAG
TAATTAACCTTAAGCAATAAGTGAAAACTTGACTTAGCCATAGC-----AATCTTTCAGGGTTGGTAAATCTTGTGCCAGCCACCGCGGTCATACAAGAAACCCAAGTCAATAGC---CC--TCGGCGTAAAGAGTGGCCATATGT-TATCTTCAACAACTAAGATCAAAATGTAACTAAGCTGTCATAAGCCTATGATCCACTTAAGCCCATC----TAAACCATCTTAG-C-CACATGACCAATTTAAACCCACGAAAGCCAGGGTACAAACTGGGATTAGATACCCCACTATGCCTGGCCCTTAATTCAGATACTCAC-AT-AC-CCTCG---TATCCGCCCGAGAACTACGAGCACAAACGCTTAAAACTCTAAGGACTTGGCGGTGCCCTAAACCCACCTAGAGGAGCCTGTTCTATAATCGATAATCCACGATCCACCCAACCACCCCTTGCTCTAATCAGCCTACATACCGCCGTCGCCAGCCCACCTAAAATGAAAGACCAA-CAGTGAGCCCAATAGCC---CCC---GCTAACAAGACAGGTCAAGGTATAGCCCATGGGGTGGAAGAAATGGGCTACATTTTCTAAC--AT-AGAA----TAAA---------CGAAAAGGGA-CATGAAACT-CGTCCCTAGAAGGAGGATTTAGCAGTAAAATAGGACCATACTT-----------GC-CTAAGCCTACTTTAAGAT-GGCTCTGGGGCACGTACATACCGCCCGTCACCCTCTTCATAGGCCAC-A----AACACCGA-TAAATA-ATACCC-ACCCAC-------AAGCCAAAGACGAGGTAAGTCGTAACAAGGTAAGCGTACCGGAAGGTGCGCTTAGACTAT-------------TAATATAACCCCCCTAT-TGAATGC-----------------ACCCCCCC---CTTCCCC---GGAGGGGA-TATACTATGTACT-TTGTGCATACCTCTATCTA------------
---------------------------------------------------------------------------CCACAT----------------ACAT--------TATGGTACCGGTAC-TATAT-TTG-TAT------------------A-C-GTACTAA-----------------A--CCCAT--TATATGTAAT-----CGGACATAAA-----------------------CACCT-TGGTTATGCTCGT-CGTATCAGATGGATTTATTGATCGTTCACCTCACGA-GAGATCACCATCCCC-TGCCCGTAATG-TACTTCATGACTAGCTTCAGGCCCATTCTTTCCCCCTACACCCCTCGCCCTTCTTGCTCTTTT--GCGCCTCTGGTTCCTCGGTCAGGGACATCCC-ATGCATAACTCCTGAACTCC-TCACTTTTC-ACGAAGTCATCTG-TGCATTATTCT-CCCCTATCAAGCCCGTGATCGCGGCATCTTAACTCTTC-ATT-GCTGTTGGTTCCTCTTTTTT-CTGGGGCTTCTTCACAGGTTGCCCTTCACAGTGCGGGTG-CGAGTGCTATT-CAAGTGAAGCCTGGACTACTCCT--GCGTTGCGTCCTATCCTAGTCCTCT-CGTGTCCCTCGATGAGACGGTTTGCGTGTATGGGGAATCATCTTGACACTGATGCACTTTGGATCGCATTTGGTTATGGCTCTTCCACCCCCCC-GG-TAA-ATGGTGCTATTTAGTGAATGCTTGCCGGACATATTTTTACAAATTTTCACTTCCTCTATTTTCTTAACAAAACTAGGAAGTTATCCACAAATTTTT------------TTTTATTTTTTTTTATTTTTTTTAAATCATTTTTTAAAAAA-ATAA--ATTACATTTAAAC-----------TACCGCATA--------------------------------------------------------------
----------------------------------------------------------------------------------------------------------------------------------------------
	Meleagris_gallopavo         101001010112111100000011010011111122111101111111110100011100111000000010011010111111110011100100101010201000011000?10010ATGGCACCCAATATCCGAAAATGACACCCCCTATTAAAAACAATCAACAACTCATTAATCGACCTCCCAACCCCATCCAACATCTCCGCTTGATGAAACTTCGGCTCCCTACTAGCAGTATGCCTCATCACTCAAATCTTAACCGGCCTCCTACTAGCCATACATTACACTGCAGACACCACTCTTGCATTCTCTTCTGTGGCCTACACATGCCGAAACGTACAATACGGTTGACTCCTCCATAACCTCCATGCGAATGGGGCCTCATTCTTCTTCATCTGCATCTTCCTACACATTGGACGCGGCCTATATTATGGTTCGTACCTATATAAAGAAACCTGAAATACAGGAGTAGTCTTACTTCTCACCCTCATAGCAACAGCCTTTGTAGGCTATGTCCTTCCATGGGGACAAATATCATTCTGAGGGGCTACCGTCATCACAAACCTATTCTCAGCAATCCCCTACATCGGACAAACCCTAGTAGAGTGAGCCTGAGGGGGATTCTCAGTAGACAACCCAACCCTTACCCGATTCTTCGCCCTCCACTTCCTCCTGCCCTTCGTAATCGCAGGAATTACAATCATTCACCTCATATTTCTGCACGAATCAGGCTCAAACAATCCTCTTGGCATCTCATCAAACGCTGACAAAATCCCATTCCACCCCTACTACTCTATCAAAGACATCCTAGGTCTAACAATCATACTAACCCCCTTACTCACATTAACCCTATTCTCACCTAACCTCTTAGGAGACCCAGAAAACTTTACCCCAGCAAATCCACTAGTAACCCCCCCACACATTAAACCAGAGTGATACTTTCTATTTGCCTACGCAATCCTACGCTCAATCCCAAACAAACTTGGAGGTGTCCTAG
CCTTAGCAGCATCAGTACTCATTCTTCTCCTTATCCCCTTCCTTCATAAATCTAAACAACGGGCAATAACATTCCGGCCACTCTCACAAACCTTATTCTGACTCTTAGTAGCAAACCTCCTCATCCTAACCTGAGTAGGAAGCCAACCAGTAGAACACCCATTCATCATCATTGGCCAAATAGCATCCCTTTCCTACTTCACTATCTTACTAATCCTCTTCCCCTTAATCGGAGCCCTAGAAAACAAAATACTCAACCTCTAAATGAACCCCCACGCAAAACTAATCTCCACCATAAGCTTAATTATAGGAACCAGCATTACTATGTCCAGCAACCATTGAATCTTGGCCTGGACAGGCTTAGAAGTCAACACCTTAGCTATTATCCCACTCATCTCAAAATCCCACCACCCTCGAGCAATTGAAGCTGCCATTAAATACTTCCTCACCCAATCAACTGCATCAGCCTTAATCCTATTCTCAAGCCTTACCAATGCCTGATCTACAGGACAGTGAGACATTACACAACTAAACAACCCCACATCATGTCTGCTACTAACAATAGCAATTGCAATTAAACTAGGATTAGTTCCATTTCACTTTTGATTTCCAGAAGTACTTCAAGGTTCTTCAATAACTACTGCCCTACTACTCTCAACTCTGATAAAACTTCCCCCTATCACCCTTCTCTTCATATCATCACAATCCCTCAACCCCGCCCTGCTAACTACCCTAGCAATCTCCTCAGCTCTAGTCGGAGGCTGAATAGGCCTTAACCAAACACAAACACGAAAAATCCTAGCCTTCTCATCTATCTCCCACCTAGGTTGAATAATCGCCATCATTATCTACGACCCCCATCTTACTATCCTCACCTTTGCATTGTATTCACTAATAACAACAACCATATTCTTATCATTAACCCAGATCAAAGTCCTGAAACTCTCAACAATACTCATCTCATGAACAAAAACACCTATACTTAATGCAACTATAATACT
TGCACTCCTATCTCTAGCCGGCCTTCCACCACTAACAGGCTTCATACCAAAATGACTTATCATTCAAGAACTTACCAAACAAGGAATAACTCCTACAGCCACAACCATCACTTTACTATCACTCCTGGGCCTGTTCTTTTACCTTCGCCTTGCATACCACTCAACAATTATACTCCCCCCTAACTCGTCTAATCACATGAAACTCTGACGCACTAACAAAGCATCAAACACCCCTACAGCCATTCTATCCACCCTGTCAATCTCCCTACTGCCCATAACCCCTCTGATCACTACCATATTCTAGGTACGTACAGCCT-TGGTTGCATTCATGTTGTCGGCTGCCTCCTACAGGCACCAGCTTGCACAGTTCCTGCTTTCGTTGCTGATTGCTGACCAGAATTTGGGGGCAGAAAAGAACACCAGGCATCGTGCCAGCCATTCATTTTA-TTTTTCACCAGAGCA------------TGTCTGGTTTGTTAGGATGGATGTTTTGAACATCATTAACCTTAGGGGAAGTTTTCCTTGCTTGCTGCAAAGAAAATCAAATTTGGTGTTTCATTATAGTT--------------TTCAGAAGGGGTTAAACGATTTCACTCATCTCTTAATAATCAGGTAGCTGAGGAGATGCTGAGTCTGCCAGTTCTTGGGCTCTGGG-CAGGATCCCATCTCTTGCCTTCTCTAGGA--------------CAGAGCACAGCA---------------------GGCTCTGTGGCTCTGTGTCTAACCCACTTCTTCCTCTCCTCCCTTCCA-AAAGACTTAGTCCTAACCTTACTATTGATTTTTGCTAAACATATACATGCAAGTATCCGCATGCCAGTGAAAATGCCC----TAACCCCT--------TAAGAAAAGAATAAAGGAGCAGGTATCAGGC--ACACTCT-------AATGTAGCCCAAGACGCCTTGCTTGAGCCACACCCCCACGGGTATTCAGCAG
TAATTAACCTTAAGCAATAAGTGTAAACTTGACTTAGCCATAGC-----AACTTT--AGGGTTGGTAAATCTTGTGCCAGCCACCGCGGTCATACAAGAAACCCAAATCAATAGC--CAT--CCGGCGTAAAGAGTGGTCACATGC-TATCTATACCAATTAAGATCAAAGTGTAACTAAGCTGTCATAAGCCCAAGATTCACCTAAGCCCAGCCTAAAAAATGATCTTAA-C-TTAACGATCAATTTAAAGCCACGAAAGCCAGGGCACAAACTGGGATTAGATACCCCACTATGCCTGGCCCTAAATCTTGATACTAAT-AT-AC-TCACG---TATCCGCCTGAGAACTACGAGCACAAACGCTTAAAACTCTAAGGACTTGGCGGTGCCCTAAACCCACCTAGAGGAGCCTGTTCTGTAATCGATAATCCACGATCCACCCAACCACCTCTTGCCAA-CACAGCCTACATACCGCCGTCGCCAGCCCACCTAAAATGAAAGATCAA-TAGTGAGCTCAATAGTC---CC----ACTAACAAGACAGGTCAAGGTATAGCCCATGAGGTGGAAGAAATGGGCTACATTTTCTAAC--AT-AGAA----CAGA---------CGAAAAAGGG-CGTGAAACT-CGCCCTTGGAAGGAGGATTTAGCAGTAAAGTAAGACCATACTT-----------CTCTTAAGCCTACTTAAAGAC-GGCCCTGGGGCACGTACATACCGCCCGTCACCCTCCTCACAAGCTAT-C----AATTTCAA-TAAATA-ATACCCAACCCT---------AGCTAAAGATGAGGTAAGTCGTAACAAGGTAAGCGTACCGGAAGGTGCGCTTAGACTAC-------------TAACCTAACCCCCCTAT-TGAGTGT-----------------ACCCCCCC---TTTCCCC---AGGGGGGG-TATACTATGCATAATCGTGCATACATTTATATA------------
---------------------------------------------------------------------------CCACAT----------------ACAT--------TATGGTAACGGTAC-TATAT-ACTATAT--------------------ACGTACTAA-----------------A--CCCAT--TATATGTAAA-----CGGACATAACA-----------------------ACCTTTGGTTATGCTCGA-CGTACCAAATGGATTTATTGATCGTACACCTCACGA-GAGATCACCAACCCC-TGCCTATAATG-TACTCTATGANTAGCTTCAGGCCCATTCTTTCCCCCTACACCCCTCGCCCTCCTTGCTCTTTT--GCGCCTCTGGTTCCTCGGTCAGGAACATCCC-ATGCATAACTCCTGAACTCC-TCACTTTTC-ACGAAGTCATCTG-TGCGTTATCCTACCCCTCTTCAGTCCGTGATCGCGGCATCTTTACTCTTC-TAT-GGTGTTGGTTCCTCTTTTTT-CTGGGGCTTCTTCACAGGTGGCCCTTCACAGTGCCGTCNCCGAGTACTACT-CAAGTGAAGCCTGGATTACTCCT--GCGTTGCGTCCTATCCTAGATCTCC-CGTGTCCCTCAATGAGACGGTTTGCGTGTATGTGGTATCACCTTGACACTGATGCACTTTGGATCGCATTTGGTTATGGCTCTTCCACCCTCC--GG-TAA-ATGGTGCTATTTAGTGAATGCTTGTCGGACATATTTTTGCTAATTTTCACTTCCTCTATTTTCCCAACAAAACCAGGAAATTACCCACATTTTTTTT-TTTATTTTTTTTTAATTTTTTTTTTATTTTTTAAAATCATTTTT-AAAAAA-CTAA--ATTACATTTAAAT----------TCACCGCATA--------------------------------------------------------------
----------------------------------------------------------------------------------------------------------------------------------------------
	Meleagris_ocellata          101001010112111100000011010011111122211101110111110100011100111000100010011010111101110011100100101010201000011000???010---------------------------------------------------------------------------------------------------------------------------------------------------------------------------------------------------------------------------------------------------------------------------------------------------------------------------------------------------------------------------------------------------------------------------------------------------------------------------------------------------------------------------------------------------------------------------------------------------------------------------------------------------------------------------------------------------------------------------------------------------------------------------------------------------------------------------------------?????????????????????????????????????????????????????????????????????????
????????????????????????????????????????????????????????????????????????????????????????????????????????????????????????????????????????????????????????????????????????????????????????????????????????????????????????????????????????????????????????????????????????????????????????????????????????????????????????????????????????????????????????????????????????????????????????????????????????????????????????????????????????????????????????????????????????????????????????????????????????????????????????????????????????????????????????????????????????????????????????????????????????????????????????????????????????????????????????????????????????????????????????????????????????????????????????????????????????????????????????????????????????????????????????????????????????????????????????????????????????????????????????????????????????????????????????????????????????????????????????????????????????????????????????????????????????????????????????????????????????????????????????????????????????
????????????????????????????????????????????????????????????????????????????????????????????????????????????????????????????????????????????????????????????????????????????????????????????????????????????????????????????????????????????????????????????????????????????????????????????????????????????????????????????????????????????????????????????????????????????????????????????????????????????????????????????????????????????????????????????????????????????????????????????????????????????????????????????????????????????????????????????????????????????????????????????????????????????????????????????????????????????????????????????????????????????????????????????????????????????????????????????????????????????????????????????????????????????????????????????????????????????????????????????????????????????????????????????????????????????????????????????????????????????????????????????????????????????????????????????????????????????????????????????????????????????????????????????????????????
????????????????????????????????????????????????????????????????????????????????????????????????????????????????????????????????????????????????????????????????????????????????????????????????????????????????????????????????????????????????????????????????????????????????????????????????????????????????????????????????????????????????????????????????????????????????????????????????????????????????????????????????????????????????????????????????????????????????????????????????????????????????????????????????????????????????????????????????????????????????????????????????????????????????????????????????????????????????????????????????????????????????????????????????????????????????????????????????????????????????????????????????????????????????????????????????????????????????????????????????????????????????????????????????????????????????????????????????????????????????????????????????????????????????????????????????????????????????????????????????????????????????????????????????????????
????????????????????????????????????????????????????????????????????????????????????????????????????????????????????????????????????????????????????????????????????????????????????????????????????????????????????????????????????????????????????????????????????????????????????????????????????????????????????????????????????????????????????????????????????????????????????????????????????????????????????????????????????????????????????????????????????????????????????????????????????????????????????????????????????????????????????????????????????????????????????????????????????????????????????????????????????????????????????????????????????????????????????????????????????????????????????????????????????????????????????????????????????????????????????????????????????????????????????????????????????????????????????????????????????????????????????????????????????????????????????????????????????????????????????????????????????????????????????????????????????????????????????????????????????????
??????????????????????????????????????????????????????????????????????????????????????????????????????????????????????????????????????????????
	Pucrasia_macrolopha         101000010112111100000011010111011122211111011111110000111100111000100010011011101111110011000000101011201000000000??0000ATGGCACCAAACATCCGAAAATCACACCCCCTTTTAAAAATAATCAACAACTCTCTAATCGACCTCCCCGCCCCCTCAAACATCTCTGCCTGATGAAACTTCGGCTCCCTACTAGCAATATGCCTCACCACCCAAATCCTGACCGGCCTCCTACTAGCCATACACTACACTGCAGATACTTCTCTCGCCTTCTCCTCCGTGGCCCACACATGCCGAAACGTACAATACGGCTGACTCATCCGAAATCTCCATGCAAACGGCGCCTCATTCTTCTTCATCTGCATCTTCTTACACATCGGCCGTGGCCTCTATTATGGCTCCTACTTATACAAAGAAACTTGAAACACAGGAGTTATTCTTCTCCTCACACTTATAGCAACTGCCTTCGTAGGATATGTACTCCCATGAGGCCAAATATCATTCTGAGGGGCTACCGTCATCACAAACCTATTCTCAGCAATCCCTTACATTGGACAAACTCTAGTAGAGTGAGCCTGAGGAGGATTCTCAGTCGACAACCCAACCCTCACCCGATTCTTCGCCCTACACTTCCTACTCCCCTTCGTAATCGCAGGAATCACTATCATCCACCTAACATTCTTACACGAATCAGGCTCAAACAACCCACTAGGCATCTCATCCAACTCTGACAAAATTCCTTTCCACCCATACTACTCCTTCAAAGACATCTTAGGCCTTACACTCATACTCATCCCCCTCCTCACACTAGCCCTATTCTCACCTAACCTCTTAGGTGACCCAGAAAACTTTACCCCAGCAAACCCACTAGTAACCCCCCCTCACATTAAACCAGAATGGTATTTCCTATTCGCCTACGCCATTCTCCGCTCAATCCCAAACAAACTCGGAGGTGTACTAG
CCCTAGCAGCTTCAGTACTTATCGTCCTCCTCATCCCCTTCCTTCACAAATCTAAACAACGAACTATAACCTTCCGCCCACTCTCCCAAACCCTATTCTGACTATTAGTAGCCAACCTCCTCATCTTAACTTGAGTCGGAAGCCAACCAGTAGAGCACCCATTCATCATCATTGGCCAAATAGCATCCCTCTCCTACTTCACTATCTTACTATTCCTCTTCCCCATAACTGCAACCCTAGAAAACAAGATACTTAATCACTAAATGAACCCACACGCAAAACTAATCTCCTCCATAAGTCTAGCAATGGGAACCAGCATTACCATATCCAGCAACCATTGAATCCTAGCCTGAACAGGCCTAGAAATCAATACCCTAGCCATTATCCCCCTCATCTCAAAATCCCACCACCCCCGAGCAATTGAAGCAACCATCAAATATTTCCTCACCCAATCAACCGCATCAGCCCTAATCCTATTCTCGAGCATAACCAACGCCTGATCCACTGGCCAATGAGATATCACACAAATAAATCACCCCACATCGTGCCTCATCCTAACAATAGCAATTGCAATCAAACTTGGACTAGTTCCATTCCATTTTTGATTTCCAGAAGTACTTCAAGGATCCTCAATAATCACCGCCCTACTACTCTCAACTCTCATAAAACTTCCCCCTATCACCCTTCTCCTCATAACATCACAATCCCTCAACCCCACCCTACTTACCCTCCTAGCAATCTCCTCTGCCCTAATCGGAGGCTGAATAGGCTTAAACCAAACACAAACACGAAAAATCCTAGCCTTCTCATCCATCTCTCACCTGGGCTGAATAATTGTCATCCTTACTTACAACCCTCACCTTACCCTCCTCACCTTCACCCTTTACATAATAATAACAACAACCGTATTCTTATCACTAGCTCAAATCAAGGTCCTAAAATTATCAACAATACTCATTTCATGAACAAAAACCCCTATATTAAATACAACCATTATATT
AACACTCCTATCCCTAGCAGGTCTTCCACCACTAACAGGCTTCATGCCAAAATGACTCATTATCCAAGAACTTACTAAACAAGAAATAACTCCAACAGCCACAATCATCACCATACTATCACTCCTCAGCCTATTTTTCTACCTCCGCCTCGCATACCACTCAACAATTACACTCCCCCCCAACTCATCCAACCACATAAAACTCTGACGTACAAGCAAAACTCTAAATACCCCTACAGCCATCCTATTCACCCTATCAACTTCCCTGTTACCCTTATCCCCTCTAATTATCACCATATTCTAGGTACGTACAGCCC-TGGTTGCATTCACGTTGTCGGCTGCCTCCTACAGGCACCAGCTTGCACAGTTCCTGCTTTCGTTGCTGATTGCTGACCAGGATTTGGGGGCAGAAAAGAACACCAGGCATCATGCCAGCCATTCATTTTA-TTTTTCACCAGAACA------------TGTCTGGTTTGTTAGGATGGATGTTTTGAACAACATTAACCTTAAGGGAAGTTTTCCTTGCTTGCTGCAAAGAAAATCAGATTTGGTGTTTCATTATAGCT--------------TTCAGAAGGGGTTAAACAGTTTCACTCATCTCTTACTAATCAGGTAGCTGAGGAGATGCTGAGTCTGCTGGTTCTTGGGCTCTGGG-CAGGATCCCATCTCTTGCCTTCTCTAGGA--------------CAGAGCACAGCA---------------------GGCTCTGTGGCTCTGTGTCTAACCCACTTCTTCCTCTCCTCGCTTTCAG?????????????????????????????????????????????????????????????????????????????????????????????????????????????????????????????????????????????????????????????????????????????????????????????????????
???????????????????????????????????????????????????????????????????????????????????????????????????????????????????????????????????????????????????????????????????????????????????????????????????????????????????????????????????????????????????????????????????????????????????????????????????????????????????????????????????????????????????????????????????????????????????????????????????????????????????????????????????????????????????????????????????????????????????????????????????????????????????????????????????????????????????????????????????????????????????????????????????????????????????????????????????????????????????????????????????????????????????????????????????????????????????????????????????????????????????????????????????????????????????????????????????????????????????????????????????????????????????????????????????????????????????????????????????????------------TAACCTAACTCCCCTAT-TGAATGT-----------------ACCCCCCC---CTTCCCC---AGGGGGGG-TATACTATGCATAATCGTGCATACATTTATATA------------
---------------------------------------------------------------------------CCACAT----------------ATAC--------TATGGTACCGGTAC-TATAT-ATTATAT--------------------ACGTACTAA-----------------G--CCCAT--TATATGTAAA-----CGGACATACT------------------------ATCT-TGGCTATGCTCGT-CGTACCAGATGGATTTATTGATCGTACACCTCACGA-GAGATCAGCAACCCC-TGCCTGTAATG-TACTTCATGACTAGCTTCAGGCCCATTCTTTCCCCCTACACCCCTCGCCCTCCTTGCTCTTTT--GCGCCTCTGGTTCCTCGGTCAGGAACATCCCCGTGTTTAACTCCTGATTTCC-TCACTTTTC-ACGAAGTCATCTG-TGCGTTATTCTACCCCTTTTCAGTCCGTGATCGCGGCATCCCTTTTCTTTCATT-GCTGTTGGTTCCTCTTTTTT-CTGGGGCTTCTTCACAGGTTGCCCTTCACAGTGCGGGTG-CGAGTGCTATT-CAAGTGAAGCCTGGACTACTCCT--GCGTTGCGTCCTATCCTAGTCCTCT-CGTGTCCCTCGATGAGACGGTTTGCGTATATGGGGAATCATCTTGACACTGATGCACTTTGGATCGCATTTGGTTATGGCCCTTCCACCCCCCC-GG-TAA-ATGGTGCTATTTAGTGAATGCTTGTCGGACATATTTTTACAGATTTCCACTTCCTCTATTTTATCCACAAAACTAGGAAATTCACCACAAATTTTTC-TTTGTTTTTTTTTATTTTTTTTTTTATTTTTTAAAAACAATTTTTAAAAAA-CTAA--ATTACATCAAAAC-----------TACCGCATA--------------------------------------------------------------
----------------------------------------------------------------------------------------------------------------------------------------------
	Tragopan_satyra             101000010112111100000?11010011011122211111011111110010111100111000000010011011101111110011000100?01010102000000000???1?0ATGGCACCCAACATTCGCAAATCACACCCCCTACTAAAAATAATCAATAACTCTCTCATCGACCTCCCCACCCCATCCAACATCTCCGCTTGATGAAATTTTGGCTCCCTACTAGCAATATGCCTTGCCACTCAAATCCTAACCGGCCTCCTCCTAGCCATACACTACACTGCAGACACCACCCTTGCCTTCTCTTCCGTAGCCCACACATGCCGAAACGTCCAATACGGTTGACTTATCCGAAACCTCCATGCAAATGGCGCCTCATTCTTCTTCATCTGCATTTTCCTTCACATCGGACGCGGCCTCTACTATGGCTCCTACTTGTACAAAGAAACATGAAACACTGGAGTCGTCCTACTCCTCACACTCATAGCAACCGCCTTTGTAGGGTACGTCCTCCCATGAGGACAAATATCATTTTGAGGAGCTACCGTCATCACAAACCTATTCTCAGCAATCCCTTACATCGGACAGACCCTAGTAGAATGAGCCTGGGGAGGATTCTCAGTTGACAACCCAACCCTCACCCGATTCTTCGCCCTACACTTCCTCCTTCCCTTCATAATTGCAGGAATTACCATCACCCACCTCATATTCCTACATGAATCAGGCTCAAACAACCCTCTAGGCATCTCATCTAACTCTGACAAAATTCCATTCCACCCGTACTACTCCCTCAAAGATATCCTAGGCCTAACACTCATACTCACTCCCCTCCTCACACTAGCCTTATTTTCACCAAACCTACTAGGTGATCCAGAAAACTTCACCCCAGCAAACCCACTAGTAACTCCTCCCCATATCAAACCAGAATGATATTTTCTGTTCGCTTATGCCATCCTGCGCTCAATTCCAAACAAACTCGGAGGCGTATTAG
CCCTAGCAGCCTCAGTACTCATCCTCCTCCTCATCCCCTTCCTTCACAAGTCTAAACAACGAACCATAACATTCCGCCCACTCTCCCAAACCCTCTTCTGACTCCTAGTAGCTAATCTTCTCGTCCTGACTTGAGTGGGAAGCCAACCAGTAGAACACCCATTCATCATCATCGGCCAAATAGCATCCTTCTCCTACTTCACCATCCTACTCATCCTCTTCCCCATAACCAGCACTCTCGAAAACAAAATACTCAATCACTAA?????????????????????????????????????????????????????????????????????????????????????????????????????????????????????????????????????????????????????????????????????????????????????????????????????????????????????????????????????????????????????????????????????????????????????????????????????????????????????????????????????????????????????????????????????????????????????????????????????????????????????????????????????????????????????????????????????????????????????????????????????????????????????????????????????????????????????????????????????????????????????????????????????????????????????????????????????????????????????????????????????????????????????????????????????????????????????????????????????????????????????????????????
????????????????????????????????????????????????????????????????????????????????????????????????????????????????????????????????????????????????????????????????????????????????????????????????????????????????????????????????????????????????????????????????????????????????????????????????????????????????????????????????????????????????????????????????????????????????????????????????????????????????????????????????????????????????????????????????????????????????????????????????????????????????????????????????????????????????????????????????????????????????????????????????????????????????????????????????????????????????????????????????????????????????????????????????????????????????????????????????????????????????????????????????????????????????????????????????????????????????????????????????????????????????????????????????????????????????????????????????????????????????????????????????????????????????????????????????????????????????????????????????????????????????????????????????????????
???????????????????????????????????????????????????????????????????????????????????????????????????????????????????????????????????????????????????????????????????????????????????????????????????????????????????????????????????????????????????????????????????????????????????????????????????????????????????????????????????????????????????????????????????????????????????????????????????????????????????????????????????????????????????????????????????????????????????????????????????????????????????????????????????????????????????????????????????????????????????????????????????????????????????????????????????????????????????????????????????????????????????????????????????????????????????????????????????????????????????????????????????????????????????????????????????????????????????????????????????????????????????????????????????????????????????????????????????????------------TAACCTAACCCCCCTAT-TGAGTGT-----------------ACCCCCCC---TTTCCCC---AGGGGGGG-TATACTATGTATAATCGTGCATACATTTATATA------------
---------------------------------------------------------------------------CCACAT----------------ATAT--------TATGGTACCGGTAC-TATAT-ACTATAT--------------------ATGTACTAA-----------------A--CCCAT--TATATGTAAA-----CGGACATAAC------------------------ACCT-TGGTTATGCTCGT-CGTATCAGATGGATTTATTGATCGTACACCTCACGA-GAGACCAGCAACCCC-TGCCCGTAATG-TACTTCATGACTAGCTTCAGGCCCATTCTTTCCCCCTACACCCCTCGCCCCTCTTGCTCTTTT--GCGCCTCTGGTTCCTCGGTCAGGAACATCCC-ATGCATAACTCCTGAACTCC-TCACTTTTC-ACGAAGTCATCTG-TGCGTTATCCTACCCCTTTTTAGTCCGTGATCGCGGCATCTTATCTCTTC-ATT-GCTGTTGGTTCCTCTTTTTT-CTGGGGCTTCTTCACAGGTGGCCCTTCACAGTGCGGTTG-CGAGTGCTATT-CAAGTGAAGCCTGGACTACTCCT--GCGTTGCGTCCTATTCTAGTCCTCT-CGTGTCCCTCAATGAGACGGTTTGCGTGTATGGGGAATCATTTTGACACTGATGCACTTTGGATCGCATTTGGTTATGGCTCTTCCACCCCCCC-GG-TAA-ATGGTGCTATTTAGTGAATGCTTGTCGGACATATTTTTACAAATTTTCACTTCCTCTAATTTCTTAACAAAACTAGGGAATTCACCACAATTTTTTC-TTTGTTTTTTTGTTATTTTTTTTTTATTTTTTAAAAAACATTTTTAAAAAA-CTAA--ATCATACTAAAAC-----------TACCGCCTA--------------------------------------------------------------
----------------------------------------------------------------------------------------------------------------------------------------------
	Argusianus_argus            1010010101110011000000110100011111211111110100111100101111001110002000?0011011101101110011100100111001002000000000??0110ATGGCACCCAACATCCGAAAATCACACCCCCTACTAAAAATAATCAACAACTCTCTAATCGACCTACCCACCCCGTCCAACATCTCTGCCTGATGAAACTTTGGCTCCCTACTTGCAGTATGCCTAACCACCCAAATCATTACCGGCCTCCTGCTAGCTGCACACTACACTGCAGACACCTCCTTAGCCTTCTCCTCCGTAGCACATATATGCCGAAACGTACAATACGGTTGACTCATCCGAAACCTCCATGCAAACGGCGCCTCATTCTTCTTCATCTGCATCTACCTTCACATCGGACGAGGCCTATACTACGGCTCCTACCTCTACAAAGAAACCTGAAACACAGGAGTAATCCTCCTCCTCACACTCATAGCAACTGCATTCGTAGGCTACGTACTCCCATGAGGACAAATATCATTTTGAGGAGCTACCGTCATCACAAACCTATTCTCAGCAATCCCTTATATTGGACAAACCCTAGTAGAGTGAGCCTGAGGAGGATTTTCAGTCGACAACCCCACCCTTACCCGATTCTTTGCTCTACATTTCCTCCTACCCTTCGTAATCGCAGGAATCACCATCATCCACCTCACATTCCTACACGAATCAGGCTCAAACAACCCACTAGGCATCTCATCTAACTCTGACAAAATCCCATTCCACCCATACTACTCCCTCAAAGACATCCTAGGCCTAACACTCATACTCGCTCCATTCCTTACACTAACCCTATTCTACCCAAACCTACTAGGTGACCCAGAAAACTTCACCCCAGCAAACCCATTAGTAACTCCACCCCACATCAAGCCAGAATGATACTTCCTATTCGCCTATGCCATCCTACGCTCAATCCCAAACAAACTAGGAGGTGTGTTAG
CCTTAGCGGCTTCAGTTCTCATCCTCCTCTTAATCCCATTACTCCACAAATCTAAACAACGAGCCATAACATTCCGCCCACTCTCCCAAATTCTGTTCTGACTCCTGGTAGCCAACCTCCTCATTCTAACCTGAGTGGGAAGTCAACCAGTAGAGCACCCATTCATCATCATTGGCCAAATAGCATCATTCTCCTACTTCAGCATCCTACTTATCCTCTTCCCTGCGGTCGGAACCCTCGAAAACAAAATACTCAACCACTAA?????????????????????????????????????????????????????????????????????????????????????????????????????????????????????????????????????????????????????????????????????????????????????????????????????????????????????????????????????????????????????????????????????????????????????????????????????????????????????????????????????????????????????????????????????????????????????????????????????????????????????????????????????????????????????????????????????????????????????????????????????????????????????????????????????????????????????????????????????????????????????????????????????????????????????????????????????????????????????????????????????????????????????????????????????????????????????????????????????????????????????????????????
????????????????????????????????????????????????????????????????????????????????????????????????????????????????????????????????????????????????????????????????????????????????????????????????????????????????????????????????????????????????????????????????????????????????????????????????????????????????GTACGTACAGCCC-TGGTTGCATTCATGTTGTCGGCTGCCTCCTACAGGCACCAGCTTGCACAGTTCCTGCTTTC-TTGCTGATTGCTGACCAGGATTTGGTGGCAGAAAGGAACACCC-GCATCACACCAGCCATTCATTTTA-TTTTTCACCAGAGCA------------TGTCTGGTTTGTTGGGATGGATGTTTTGAACACCGTTAACCTTAAGGGAAGTTTTCCTTGCTTGCTGAAAAGAAAATCAAATTTGGTGTTTCATTATAGTT--------------TTCAGAAGGGGTTAAACAATTTCACTCATCTCTTAATAATCAGGTAGCTGAGAAGATGCTGAGTCTGCCAGTTCTTGGGCTCTGGG-CAGGATCCCATCTCCTGCTTTCTCTAGGA--------------CAGAGCGCAGCAGGCAG--------GGCTCTGTAGCTCTGTGGCTCTGTGTCTAACCCACTTCTTCCTCTCCTCGCTTTCAG?????????????????????????????????????????????????????????????????????????????????????????????????????????????????????????????????????????????????????????????????????????????????????????????????????
???????????????????????????????????????????????????????????????????????????????????????????????????????????????????????????????????????????????????????????????????????????????????????????????????????????????????????????????????????????????????????????????????????????????????????????????????????????????????????????????????????????????????????????????????????????????????????????????????????????????????????????????????????????????????????????????????????????????????????????????????????????????????????????????????????????????????????????????????????????????????????????????????????????????????????????????????????????????????????????????????????????????????????????????????????????????????????????????????????????????????????????????????????????????????????????????????????????????????????????????????????????????????????????????????????????????????????????????????????------------TAACCTAACCCCCCTAC-TGAGTGT-----------------ACCCCCCC---TTTCCCC---AGGGGGGG-TATACTATGTATAATTGTACATACATTTATATA------------
---------------------------------------------------------------------------CCACAT----------------ACAT--------TATGGTCACAGTAA-TAGATA-TG-TAT--------------------ACGTACTAA-----------------A--CCCAT--TATATGTAGA-----CGGACATTAC------------------------ACC-TAGGTTATGCTAGT-CGTACCAGATGGATTTATTGATCGTACACCTCACGA-GAGATCAGCAACCCC-TGCCCGTAATG-TACTTCATGACCAGCTTCAGGCCCATTCTTTCCCCCTACACCCCTCGCCCCTCTTGCTCTTTT--GCGCCTCTGGTTCCTCGGTCAGGCACATCCC-ATGCATAACTCCTGAACTC-CTCACTTTTC-ACGAAGTCATCTG-TGGATTATTCT-CCCCTCTTCAGTCCGTGATCGCGGCATCTTCCCTCTTC-TTTTGCTGTTGGTTCCTTTTTTTT-TTGGGGCTTCTTCACAGGTTACCCTTCACAGTGCGGTTG-CGAGTGCTATT-CAAGTGAAGCCTGGACTACACCT--GCGTTGCGTCCTATCCTAGTCCTCT-CGTGTCCCTCGATGAGACGGTTTGCGTGTATGGGGAATCATCTTGACACTGATGCACTTTGGATCGCATTTGGTTATGGCTCTTCCACCCCCC--GG-TAA-ATGGGGCTATTTAGTGAATGCTTGTCGGGCATATTTTTACGAATTTTCACTTCCTCTATTTTCTTAACAAAACTAGGGAATTTACCACATTTTTTTT-CTTATTTTTTTATCATTTTTTTTTTATTTTTTAAAAACATTTTTTAAAAAA-CTAA--ATTACATATAAAC-----------TACCGCATA--------------------------------------------------------------
----------------------------------------------------------------------------------------------------------------------------------------------
	Rheinardia_ocellata         101001010111001100000?11010011011121111111010011110010111100011001?000?00110?1101101110011000100?11001002000000000???110ATGGCACCCAACATCCGAAAATCACATCCACTACTAAAAATAATCAACAACTCCCTAATTGACCTACCTACCCCATCCAACATCTCTGCCTGATGAAACTTTGGTTCCCTACTTGCAGTATGCCTAGCCACCCAAATCATTACCGGCCTCCTGTTAGCTGCACACTACACCGCAGACACCTCCCTAGCCTTCTCCTCCGTAGCACACATATGCCGAAACGTACAATACGGCTGACTCATCCGAAACCTTCATGCAAATGGCGCTTCATTCTTCTTCATCTGCATTTTCCTTCACATCGGACGAGGCCTATACTATGGCTCCTACCTCTATAAAGAAACCTGAAACACAGGAGTAATCCTCCTCCTTACACTTATAGCAACTGCATTCGTAGGCTATGTACTCCCATGAGGACAAATATCATTCTGAGGAGCTACCGTCATCACAAACCTATTCTCAGCAATCCCTTATATTGGCCAAACCCTAGTAGAATGAGCCTGAGGGGGGTTTTCAGTCGACAACCCTACCCTTACCCGATTCTTCGCTCTGCACTTTCTCCTGCCCTTCGTAATCGCAGGAATCACCATCGTCCACCTCACATTTCTACATGAATCAGGCTCAAACAACCCACTAGGCATCTCATCTAACTCTGACAAAATCCCATTCCACCCATACTACTCCCTCAAAGACATCCTAGGCCTAACACTTATACTCACCCCACTCCTCACACTAGCCCTATTCTACCCAAACCTACTAGGTGATCCAGAGAATTTCACTCCAGCAAATCCACTAGTAACTCCACCACATATCAAGCCAGAATGATACTTCCTATTCGCCTATGCCATCCTACGCTCAATCCCAAACAAACTCGGAGGTGTATTAG
CCCTAGCAGCTTCAGTTCTCATCCTCCTCCTAATCCCATTCCTCCACAAATCTAAACAACGAACCATAACATTCCGCCCGCTCTCCCAAATTCTGTTCTGACTCCTAGTAGCCAACCTCCTCATCCTAACCTGAGTAGGAAGCCAACCAGTAGAACACCCATTCATCATTATTGGCCAAATAGCATCCTTCTCCTACTTCAGCATCCTACTCATCCTCTTCCCTGCAATCGGAACCCTAGAAAACAAAATACTCAACCACTAA?????????????????????????????????????????????????????????????????????????????????????????????????????????????????????????????????????????????????????????????????????????????????????????????????????????????????????????????????????????????????????????????????????????????????????????????????????????????????????????????????????????????????????????????????????????????????????????????????????????????????????????????????????????????????????????????????????????????????????????????????????????????????????????????????????????????????????????????????????????????????????????????????????????????????????????????????????????????????????????????????????????????????????????????????????????????????????????????????????????????????????????????????
????????????????????????????????????????????????????????????????????????????????????????????????????????????????????????????????????????????????????????????????????????????????????????????????????????????????????????????????????????????????????????????????????????????????????????????????????????????????????????????????????????????????????????????????????????????????????????????????????????????????????????????????????????????????????????????????????????????????????????????????????????????????????????????????????????????????????????????????????????????????????????????????????????????????????????????????????????????????????????????????????????????????????????????????????????????????????????????????????????????????????????????????????????????????????????????????????????????????????????????????????????????????????????????????????????????????????????????????????????????????????????????????????????????????????????????????????????????????????????????????????????????????????????????????????????
???????????????????????????????????????????????????????????????????????????????????????????????????????????????????????????????????????????????????????????????????????????????????????????????????????????????????????????????????????????????????????????????????????????????????????????????????????????????????????????????????????????????????????????????????????????????????????????????????????????????????????????????????????????????????????????????????????????????????????????????????????????????????????????????????????????????????????????????????????????????????????????????????????????????????????????????????????????????????????????????????????????????????????????????????????????????????????????????????????????????????????????????????????????????????????????????????????????????????????????????????????????????????????????????????????????????????????????????????????------------TAACCTAACTCCCCTAC-TAAGTGT-----------------ACCCCCCC---TTTCCCC---AGGGGGGG-TATACTATGCATAATCGTACATACATTTATATT------------
---------------------------------------------------------------------------CCACAT----------------ACAT--------TATGGTCACAGTAA-TAGATA-TG-TAT--------------------ACGTACTAA-----------------A--CCCAT--TATATGTAGA-----CGGACATTAC------------------------ACC-TAGGTTATGCTAGA-CGTACCAGATGGATTTATTGATCGTACACCTCACGA-GAGATCAGCAACCCC-TGCCCGTAATG-TACTTCATGACTAGCTTCAGGCCCATTCTTTCCCCCTACACCCCTCGCCCCTCTTGCTCTTTT--GCGCCTCTGGTTCCTCGGTCAGGAACATCCC-ATGCATAACTCCTGAACTTTCTCACTTTAC-ACGAAGTCATCTG-TGAACTAT-CTCCCCCTCTTCAGTCCGTGATCGCGGCATCTTCTCTCTTC-TTTTGCTGTTGGTTCCTCTTTTTT-CTGGGGCTTCTTCACAGGTTGCCCTTCACAGTGCGGTTG-CGAGTGCTATT-CAAGTGAAGCCTGGACTACACCT--GCGTTGCGTCCTATCCTAGTCCTCT-CGTGTCCCTCGATGAGACGGTTTGCGTGTATGGGGAATCATCTTGACACTGATGCACTTTGGATCGCATTTGGTTATGGCTCTTCCACCCCCC--GG-TAA-ATGGGGCTATATAGTGAATGCTTGTCGGGCATATTTTTACGAATTTTCACTTCCTCTATTTTCCTAACAAAACTAGGGAATTTACCACATTTTTTTT-CTTATTTTTTTAATCATTTTTTTTTATTTTTTAAAAACATTTTTTAAAAAA-CTAA--ATTACATATAAAC-----------TACCACATA--------------------------------------------------------------
----------------------------------------------------------------------------------------------------------------------------------------------
	Lophophorus_impejanus       101000010112111100000011010011011122211111111111110010111100111000000010011011101101110011001100?01010202000000000?10?10ATGGCACCCAACATCCGAAAATCACACCCCCTGCTAAAAATAATTAATAACTCCCTAATTGACCTCCCCGCCCCATCCAACATCTCAGCTTGATGAAATTTCGGCTCCCTCCTAGCAATATGCCTCATCACCCAAATCCTCACTGGCCTCCTACTAGCTATACACTACACCGCAGACACCTCCCTCGCCTTCTCCTCTGTAGCCCACACATGCCGAAATGTTCAATACGGCTGACTCATCCGAAATCTCCATGCAAACGGCGCCTCATTCTTCTTCATCTGCATCTTCCTTCACATCGGACGCGGCCTCTACTATGGCTCCTACCTATATAAGGAGACCTGAAACACAGGAGTAATCCTCCTCCTCACACTTATAGCAACTGCTTTCGTAGGATATGTCCTCCCATGAGGACAAATATCATTCTGAGGAGCCACCGTCATCACAAACTTATTCTCAGCAATCCCCTACATCGGTCAAACCCTAGTAGAATGAGCCTGAGGGGGCTTTTCAGTCGACAACCCAACCCTTACCCGATTCTTCGCTTTACACTTCCTCCTCCCCTTCCTAATTGCAGGAATCACCATTATCCACCTTGTATTCTTACATGAATCAGGCTCAAACAACCCACTAGGCATCTCATCTAACTCGGACAAAATCCCATTCCACCCATACTACTCCCTCAAAGACATCCTTGGCCTAACACTCATGCTCATCCCCTTCCTCACACTAGCCCTATTCTCACCCAACCTCCTAGGCGATCCAGAAAACTTTACCCCAGCAAACCCCCTAGTAACCCCTCCCCATATTAAACCAGAATGATATTTCCTATTTGCCTACGCCATCCTACGCTCAATCCCAAACAAGCTTGGAGGCGTACTAG
CCCTAGCAGCTTCAGTATTAATCCTCCTCCTTATTCCCTTCCTCCACAAATCTAAACAACGAACCATAACATTCCGTCCACTCTCCCAAACCCTATTCTGACTCCTAGTAGCCAACCTTCTTATCCTAACTTGAGTAGGAAGCCAACCAGTAGAACACCCATTCATTACCATTGGCCAAATAGCATCCTTTTCTTACTTCACCATCCTATTAATCCTTTTCCCCATGATTGGAACCCTAGAAAACAAAATACTAAACCTCTAAGTGAACCCCCATGCAAAGCTAATCTTCACCATAAGCCTAATAATGGGAACCAGCATTACTATCTCCAGCAACCACTGAGTTATAGCCTGAACAGGCCTAGAAATCAATACCCTAGCCATTATTCCCCTCATTTCCAAATCCCACCACCCCCGATCAGTTGAAGCTAGCATCAAATACTTTCTCACCCAATCAACCGCATCTGCCTTAATCCTCTTCTCAAGTTTAATCAACGCCTGATCCACCGGCCAATGGGACATCACACAATTAAATCACCCCACATCATGCCTAGTAATAACAATAGCAATTGCAATAAAACTAGGACTTGTACCATTTCACTTTTGATTCCCAGAAGTACTTCAAGGCTCCTCAATGATCACTGCCCTGCTACTCTCAACTCTCATAAAACTTCCCCCAATCTCCCTCCTACTCATAACATCACAATCCCTCAACCCCACCCTACTCACCTTTCTAGCAATCTTCTCTACTCTAGTCGGAGGTTGAATAGGCTTAAATCAAACCCAAACACGAAAAATCTTAGCCTTCTCATCTATCTCTCACCTAGGTTGAATAACTGTAATCACCACCTATAACCCCCATCTCACTACCCTCACCTTTGCCCTCTACATATTAATGACAACAACCATCTTCCTATCATTAACTCAAATCAAAGTCCTAAAACTATCAACAATACTCATCTCCTGAACAAAAACCCCCATACTAAATGCAATCATCATGCT
AACACTTTTGTCCTTAGCAGGCCTTCCACCATTAACAGGCTTCATACCAAAATGGCTTATCATTCAAGAACTTACTAAACAAGAAATAACCCCAACAGCCACAATCATTACCATATTATCACTCCTAAGCTTATTTTTTTACCTCCGCCTCGCATACCACTCAACAATTACACTCCCCCCCAACTCATCCAATCACATAAAACTCTGACGCACCAACAAAACACTAAACACCCCTACAGCCATCCTATCTGCCCTATCAACTTCCCTACTACCATTATCCCCTTTAATTATCACCATATTCTAGGTACGTACAGCCT-TGG-TGCATTCACGTTGTCGGCTGCCTCCTACAGGCACCAACTTGCACAGTTCCTGCTTTCGTTGCTGATTGCTGGCCAGGATTTGGGGGCAGAAAAGAACACCAGGCATCGCGCCAGCCATTCATTTTA-TTTTTCACCAGAGCA------------TGTCTGGTTTGTTAGGATGGATGTTTTGAACATCATTAACCTTAAGGGAAGTTTTCCTTGCTTGCTGCAAAGAAAATCAAATTTGGTGTTTCATTATAGTT--------------TTC-GAAGGGGTTAAACGATTTCACTCATCTCTTAATAATCAGGTAAATCAGAAGATGCTGAGTCTGCCAGTTCTTGGGCTCTGGG-CAGGATCCCATCTCTTGCCTTCTCTAGG---------------CAGAGCGCAGCAGGCAG----------------GGCTCTGTGGCTCTGTGTCTAACCCACTTCTTTCTCTCCTCGCTTTCAG?????????????????????????????????????????????????????????????????????????????????????????????????????????????????????????????????????????????????????????????????????????????????????????????????????
???????????????????????????????????????????????????????????????????????????????????????????????????????????????????????????????????????????????????????????????????????????????????????????????????????????????????????????????????????????????????????????????????????????????????????????????????????????????????????????????????????????????????????????????????????????????????????????????????????????????????????????????????????????????????????????????????????????????????????????????????????????????????????????????????????????????????????????????????????????????????????????????????????????????????????????????????????????????????????????????????????????????????????????????????????????????????????????????????????????????????????????????????????????????????????????????????????????????????????????????????????????????????????????????????????????????????????????????????????------------TAACCTAACTCCCCTAT-TGAGTGT-----------------ACCCCCCC---TTTCCCC---AGGGGGGG-TATACTATGTATAATCGTGCATACATTTATATA------------
---------------------------------------------------------------------------CCACAT----------------ATAC--------TATGGTACCGGTAC-TATAT-ATTATAT--------------------ACGTACTAA-----------------A--CCCAT--TATATGTAGA-----CGGACATAAC------------------------ATCA-TGGTTATGCTCGA-CGTACCAGATGGATTTATTGATCGTACACCTCACGA-GAGATCAGCAACCCC-TGCCCGTAATG-TACTTCATGACTAGCTTCAGGCCCATTCTTTCCCCCTACACCCCTCGCCCTCCTTGCTCTTTT--GCGCCTCTGGTTCCTCGGTCAGGAACATCCC-ATGATTAACTCCTGAACTTTCTCACTTTTC-ACGAAGTCATCTG-TGCGTTATTCT-CCCCTCTTTAGTCCGTGATCGCGGCATCTTATCTCTTC-ATT-GCTGTTGGTTCCTCTTTTTT-CTGGGGCTTCTTCACAGGTTGCCCTTCACAGTGCGGGTG-CGAGTGCTATT-CAAGTGAAGCCTGGACTACTCCT--GCGTTGCGTCCTATTCTAGACCTCT-CGTGTCCCTCAATGAGACGGTTTGCGTGTATTTGGTATCACCTTGACACTGATGCACTTTGGATCGCATTTGGTTATGGCTCTTCCACCCCCC--GG-TAA-ATGGGGCTATTTAGTGAATGCTTGTCGGACATATTTTTACTAATTTTCACTTCCTCTATTTTCTTCACAAAACTAGGAAATTTACCACAATTTTTTA-TTTGTTTTTTTTATTATTTTTTTTTATTTTTTTAAATTATTTTTTAAAAAA-CAAA--ATTACATTAAAAT-----------TACCGCATA--------------------------------------------------------------
----------------------------------------------------------------------------------------------------------------------------------------------
	Ithaginis_cruentus          101000010112111100010011010011011122211111011111110110111100111000?00010011011101101110011000100101000102000000000?????0ATGGCACCCAACATCCGAAAAACCCACCCCCTACTAAAAATAATCAATAACTCCCTAATTGACCTTCCCGCCCCATCTAATATCTCCGCTTGATGAAATTTCGGCTCCCTACTAGCCGTATGCCTAATTACCCAAATTATCACCGGCCTCCTACTAGCCATACACTACACCGCAGACGCTTCCCTCGCCTTCTCCTCCGTAGCCCACACATGCCGAAACGTACAGTACGGCTGACTCATCCGAAACCTCCACATAAACGGCGCCTCCTTCTTCTTTATCTGCATCTTCCTGCACATCGGACGCGGCCTCTACTACGGCTCCTACTTATATAAAGAAACATGAAACACAGGAGTAATCCTACTACTCACACTCGCAGCAACCGCCTTTATGGGTTATGTCCTACCATGAGGACAAATATCATTCTGAGGAGCCACTGTAATCACAAACCTACTCTCAGCAATTCCCTACATCGGCCAAACTCTGGTAGAATGAGCTTGAGGAGGATTTTCAGTAGACAACCCAACCCTCACCCGATTCTTCGCCCTACACTTTCTCCTCCCCTTCGCAATCGCAGGAATTACTGTCATCCACCTTACACTCCTCCACGAATCAGGTTCAAATAACCCACTAGGCATCTCATCTAACTCTGACAAAATCCCATTTCACCCATACTACTCCCTCAAAGACATCCTAGGCCTAGCACTTATACTCATCCCCTTTCTTACACTAGTCCTATTTTCCCCCAACCTCCTAGGAGATCCAGAAAACTTTAGTCCAGCAAACCCCCTAGTAACCCCACCCCATATTAAACCAGAATGATACTTCCTATTTGCCTACGCTATTCTACGCTCAATCCCCAATAAACTTGGAGGAGTCCTAG
CCCTAGCAGCCTCAATACTCATCCTCCTCATTATTCCTTTCCTACACAAGTCAAAACAACGAACCATAACATTCCGCCCACTCTCCCAAACCCTATTCTGACTTCTTGTCGCTAACTTCCTCATCCTAACCTGAGTCGGAAGCCAACCAGTAGAACACCCTTTCATCATCATCGGCCAAATAGCATCACTCTCCTACTTTACCATCCTATTAATCCTCTTCCCTATAATTGGCACGCTTGAAAACAAAATACTCAACCACTAAATGAACCCTCATGCAAAACTAATCTCCACCGTAAGTCTAATCATAGGAACTAGCATTACAATCTCCAGCAACCACTGAATTCTGGCCTGAACAGGCTTAGAAATTAACACCCTAGCCATTATCCCCCTCATCTCCAAATCACACCACCCCCGAGCAATCGAAGCTACCATCAAATATTTCCTCACCCAATCAACCGCATCAGCCCTAATCCTCTTTTCAAGCCTGACTAACGCCTGATCCACTGGCCAATGAGACATCACACAACTAAACTACCCCACATCCTCCCTATTACTAACAATAGCAATTGCTATCAAACTAGGACTAGTCCCATTCCACTTTTGATTCCCAGAAGTACTTCAAGGCTCATCCATAACTACTGCCCTACTACTCTCCACCCTCATAAAACTTCCCCCAATCACCCTTCTCCTCATAACATCACAATCCCTCAACCCCACCCTACTCACCCTCCTAGCAATCTCATCAGCCCTAGTCGGAGGTTGAACAGGACTAAATCAAACACAAACACGAAAAATCTTAGCCTTCTCATCCATCTCCCACCTAGGTTGAATGATTGTAATCATCATCTATAACCCTCAACTCACCGTCCTCACCTTCACCCTCTATGCAGTAATAACAACAACTGTATTCCTATCATTAACCCAAATTAAAGTACTAAAACTATCAACAATACTTATCTCATGAACAAAGACACCTATCCTAAATGCAACAGTAATGCT
ATTACTACTATCCCTAGCAGGTCTCCCACCACTAACAGGCTTCATGCCAAAATGATTCATCATCCAAGAACTCACTAAACAAGAAATAACCCCAACAGCAACAATCATTACCATACTGTCACTTCTAAGCCTATTCTTCTACCTCCGCCTCGCATACCACTCAACAATTACACTCCCTCCCAACTCATCAAATCACATAAAACTC?GACGCTCTAAAAAATCATCAAACACCACCACCACCGCCATTCTAGCCGTATCAACCTCCCTACTCCCCCTATCCCCTCTAATTATCACCATACTCTAGGTACGTACAGCCC-TGG-TGCATTCACGTTGTCGGCTGCCTCCTACAGGCACCAGCTTGCACAGTTTCTGCTTTTGCTGCTGATTGTTGACCAGGATTTGGGGACAGAAAAGAACACCAGGCATCATGCCAGCCATTCATTTTA-TTTTTCACCAAAGCA------------TGTCTGGTTTGTTAGGATGGATGTTTTGAACATCACTAACC-TAAGGGAAGTTTTCCTTGCTTGCTGCAAAGAAAATCAAATTTGGTGTTTCATTATAGTT--------------TTC-GAAGGGGTTAAACGATTTCACTCATCTCTTAATAATCAGGTAGCTGAGGAGATGCTGAGTCTGCCAGTTCTTGGGCACTGGG-CAGGATCCCATCTCCTGCCTTCTCTAGG----------------CGAGCGCAGCAGGCAG----------------GGCTCTGTGGCTCTGTGTCTAACCC-CTTCTTCCTCTCCTCACTTTCAG?????????????????????????????????????????????????????????????????????????????????????????????????????????????????????????????????????????????????????????????????????????????????????????????????????
???????????????????????????????????????????????????????????????????????????????????????????????????????????????????????????????????????????????????????????????????????????????????????????????????????????????????????????????????????????????????????????????????????????????????????????????????????????????????????????????????????????????????????????????????????????????????????????????????????????????????????????????????????????????????????????????????????????????????????????????????????????????????????????????????????????????????????????????????????????????????????????????????????????????????????????????????????????????????????????????????????????????????????????????????????????????????????????????????????????????????????????????????????????????????????????????????????????????????????????????????????????????????????????????????????????????????????????????????????------------TAATATAACCCCCCTAC-TGAGTGT-----------------ACCCCCCC---TTTCCCC---AGGGGGGG-TACACTATGTATAATCGTGCATACATTTATATT------------
---------------------------------------------------------------------------CCACAT----------------ATAC--------TATGGTACCGGTAC-TATAT-ATGATAT--------------------ACGTACTAA-----------------A--CCCAT--TACATGTAAA-----CGGACATTAA------------------------ACCT-TGGTTATGCTCGT-CGTATCAGATGGATTTATTGACCGTACACCTCACGA-GAGATCAGCAACCCC-TGCCTGTAATG-TACTTCATGACTAGCTTCAGGCCCATTCTTTCCCCCTACACCCCTCGCCCTTCTTGCTCTTTT--GCGCCTCTGGTTCCTCGGTCAGGAACATCCC-ATGCTTTACTCCTGAACTCC-TCACTTTTC-ACGAAGTCATCTG-TGGATTATTTT-CCCCTCTTTAGTCCGTGATCGCGGCATCTTATTTCTTC-ATTCGCTGTTGGTTCTTCTTTTCT-CTGGGGCTTCTTCACAGGTTGCCCTTCACAGTGCGGGTG-CGAGTGCTATT-CAAGTGAAGCCAGGACTACACCT--GCGTTGCGTCCTATTCTAGACCTCT-CGTGTCCCTCGATGATACGGTTTGCGTGTATGGGGAATCATCTTGACACTGATGCACTTTGGATCGCATTTGGTTATGGCTCTTCCACCCTGCC-GG-TAA-ATGGTGCTATTTAGTGAATGCTTGTCGGACATATTTTTACCAATTTTCACTTCCTCAATTTTCCTCACAAAACTAGGAAGTTTCCCACAATTTTTT------------CTTTGTTTTTTTTTATTTTTTTTAAACCATTTTTTAAAAAA-TTAA--ATTACATCAAAAC----------TCACCGCATA--------------------------------------------------------------
----------------------------------------------------------------------------------------------------------------------------------------------
	Afropavo_congensis          101001010112101?00000?11010011111121111111010011110010111100111000200010011010101101110011000100101011?01000000000?1?1?0ATGGCACCCAACATCCGAAAATCTCACCCCCTTCTAAAAATAATTAACAACTCCCTAATCGACCTCCCCGCCCCATCTAACATCTCTGCTTGATGGAACTTTGGCTCCTTATTAGCAGTATGTCTCACTACACAAATTATCACTGGCCTGCTACTAGCAATGCACTACACCGCAGACACATCCCTAGCCTTCTCCTCAGTAGCCCATACATGCCGAAACGTACAATATGGCTGACTTATTCGAAACCTCCATGCAAATGGAGCTTCATTCTTCTTCATCTGTATCTTCCTCCACATCGGACGTGGTCTATACTATGGCTCATACCTATACAAAGAAACCTGAAACACAGGAGTAATTCTCCTACTCACCCTCATAGCAACTGCCTTCGTAGGCTACGTACTCCCATGAGGCCAAATATCATTCTGAGGGGCAACTGTCATCACAAACCTATACTCAGCAATCCCCTATATTGGTCAAACCCTAGTAGAATGGGCCTGAGGAGGATTCTCAGTTGACAACCCAACCCTCACCCGATTCTTCGCCCTACACTTTCTTCTCCCCTTTCTAATTGCGGGAATTACAATTATCCACCTCACATTCCTTCATGAATCAGGCTCAAACAACCCACTGGGCATCTCATCCAATTCAGATAAAATCCCATTCCACCCGTACTACTCCCTCAAAGATATCCTAGGCTTAGCACTCATGCTCATTCCATTCCTGACACTAGCCCTACTCTCCCCCAACCTCTTAGGTGATCCAGAAAACTTCACCCCAGCAAACCCTCTAGTAACTCCCCCACACATTAAACCAGAATGGTATTTCTTATTTGCCTATGCCATCCTTCGCTCAATCCCAAACAAACTAGGAGGTGTACTAG
CCCTAGCAGCCTCAGTACTTATCCTCCTTTTAATCCCTTTCCTCCACAAATCTAAACAACGAACTATAACATTCCGCCCACTCTCCCAAATTCTTTTCTGACTTCTAGTGGCAAACCTATTCATCCTAACATGAATCGGCAGCCAACCAGTAGAACACCCATTCATTATCATTGGCCAAGCAGCATCCTTCACCTACTTCAGCATCCTACTAATCCTCTTTCCTGCAATCGGAACTTTAGAAAACAAAATACTAAATTACTAAATGAACCCACATGCAAAACTAATCTCCACTTTAAGCCTGATCATAGGAACTAGCATCACAATCTCCAGCAACCACTGAATCCTAGCCTGAACAGGCCTAGAAATCAACACCTTAGCCATCATCCCCCTTATCTCTAAATCACATCACCCTCGAGCAATTGAAGCCGCAGTCAAATACTTCCTAACTCAATCAACTGCATCAGCCTTAATCCTATTCTCAAGCATAAGCAATGCCTGATCTACTGGCCAATGAGACATCACACAACTAAACCACCCTACATCCTGTCTCCTATTAACAATAGCAATTGCAATCAAACTAGGACTAGTTCCATTCCACTTTTGATTCCCAGAAGTACTTCAAGGCTCCTCCCTAGCTACTGCCCTACTACTCTCCACCCTAATAAAACTCCCCCCAATCACACTCCTCCTCTTAACATCACAATCTCTTAACCCTACCCTACTTACCCTCCTAGCAATCTCCTCCGCACTAGTTGGAGGATGAATAGGCTTAAACCAAACACAAACACGAAAAATCTTAGCTTTTTCATCTATCTCTCACCTAGGCTGAATAATTGCAATCATTGCCTACAACCCACAACTCACTATCCTTACCTTCACCCTTTACACAATAATAACAACAGCCGTATTCCTATCACTTGCTCAAATCAAAGTTCTAAAACTATCAACAATACTTGTCTCATGAACAAAAACACCCATACTAAACGCAACTATAATACT
AACGCTCCTTTCCCTAGCAGGCCTCCCACCACTAACCGGCTTCATGCCAAAATGACTTATCATCCAAGAACTCACTAAACAAGGAATAACCCCAACAGCCACAATCATCTCAATACTATCACTCCTAGGCCTATTCTTTTACCTCCGCCTTGCATACCACTCAACAATCACACTCCCCCCTAACTCATCTAACCACATAAAACTTTGACGCTCTAACAAGACACTAAACACCCCCACTGCCGTTCTAACCGCAATATCAACTTCCCTACTACCCCTCTCCCCACTAATCATCACCATATTCTAGGTACGTACAGCCC-TGGTTGCATTCACGTTGTCGGCTGCCTCCTACAGGCACCAGCTTGCACAGTTCCTGCTTTCGTTGCTGATTGCTGACCAGTATTTGGGGGCAGAAAAGAACATCGGGCATCACGCCAGNTATTCATTTTA-TTTTTCACCAGAGCA------------TGTNTGGTTTGTTAGGATGGATGTTTTGAACACCATTAACCTTAAGGGAAGCTTTCCTCGCTTGCTGCAAAGAAAATCAAATTTGGTGTTTCATTATAGTT--------------TTCAGAAGGGGTTAAACGATTTCACTCATCTCTTAATAATCAGGTAGCTGAGGAGATGCTGAGTCTGCCAGCTCTTGGGCTCTGGG-CAGGATCCCATCTCCTGCCTTCTCTGGGA--------------CGGAGTGCAGCAGGCAGGGCTCTGTGGCTCTGTGGCTCTGTGGCTCTGTGTCTAACCCACTTCTTCCTCTCCTCGCTTTCAG?????????????????????????????????????????????????????????????????????????????????????????????????????????????????????????????????????????????????????????????????????????????????????????????????????
???????????????????????????????????????????????????????????????????????????????????????????????????????????????????????????????????????????????????????????????????????????????????????????????????????????????????????????????????????????????????????????????????????????????????????????????????????????????????????????????????????????????????????????????????????????????????????????????????????????????????????????????????????????????????????????????????????????????????????????????????????????????????????????????????????????????????????????????????????????????????????????????????????????????????????????????????????????????????????????????????????????????????????????????????????????????????????????????????????????????????????????????????????????????????????????????????????????????????????????????????????????????????????????????????????????????????????????????????????------------TAACCTAGCTCCCCTAT-TGAGTGT-----------------ACCCCCCC---TTTCCCC---AGGGGGGG-TATACTATGTATAATCGTGCATACATTTATATA------------
---------------------------------------------------------------------------CCACAT----------------ACAT--------TATGGTCACAGTAA-TACAT-TCTATAT--------------------ACGTACTAA-----------------A--CCCAT--TATATGTAGA-----CGGACATTAC------------------------ACCA-TGGTTATGCTCGA-CGTATCAGATGGATTTATTGATCGTACACCTCACGA-GAGATCAGCAACCCC-TGCCCGTAATG-TACTCCATGACTAGCTTCAGGCCCATTCTTTCCCCCTACACCCCTCGCCCCTCTTGCTCTTTT--GCGCCTCTGGTTCCTCGGTCAGGCACATCCC-ATGCATAACTCCTGAACTCC-TCACTTTTC-ACGAAGTCATCTG-TGAACTAT-CTTCCCCTCTTCAGTCCGTGATCGCGGCATCTTCTCTCTTC-TCT-GCTGTTGGTTCCTTTTTTCT-CTGGGGCTTCTTCACAGGTTGCCCTTCACAGTGCCGTCGCCGAGTACTACT-CAAGTGAAGCCTGGACTACTCCT--GCGTTGCGTCCTATCCTAGTCCTCT-CGTGTCCCTCGATGAGACGGTTTGCGTGTATGGGGAATCATCTTGACACTGATGCACTTTGGATCGCATTTGGTTATGGTTCTTCCACCCCCCC-GG-TAA-ATGGGGCTATTTAGTGAATGCTTGTCGGACATATTTTTACGAATTTTCACTTCCTCTATTTTCTCAACAAAACTAGGAAATTTACCACAATTTTTTC-TTTGTTTTTTTATCATTTTTATTTTATTTTTTAAAAACATTTTTTAAAAAA-CTAA--ATTACATATAAAC-----------TACCGCATA--------------------------------------------------------------
----------------------------------------------------------------------------------------------------------------------------------------------
	Pavo_cristatus              1010010101121011000000?10100111111211111110110111100101111001110002000100110101011{0 1}0110011001000111011002000000000?10110ATGGCACCCAACATCCGAAAATCCCACCCCCTACTAAAAATAATCAACAACTCCCTAATCGACCTCCCCGCTCCATCTAACATCTCCGCTTGATGAAACTTCGGCTCCCTACTAGCAGTATGCCTTGCCACTCAAATCATCACTGGCCTACTACTAGCAATACACTACACCGCAGACACATCCCTAGCCTTCTCCTCAGTAGCCCACACATGTCGAAACGTACAATACGGCTGACTCATCCGAAATCTTCATGCAAACGGAGCTTCATTCTTCTTCATTTGCATCTTCCTCCACATTGGACGCGGCCTATACTACGGCTCCTACTTATACAAAGAAACCTGAAACACAGGAGTAATCCTCCTCCTCACGCTCATAGCAACCGCCTTCGTAGGCTACGTACTCCCATGAGGTCAAATATCATTCTGAGGAGCAACTGTTATCACAAATTTATTCTCAGCAATCCCTTATATCGGACAAACCCTAGTAGAATGAGCCTGAGGAGGATTCTCAGTCGACAACCCAACCCTTACCCGATTCTTCGCCCTACACTTTCTCCTCCCCTTTGTAATCGCAGGAATTACAATTATCCACCTCACATTCCTCCACGAATCAGGCTCAAACAATCCACTAGGCATCTCATCCAACTCAGACAAAATTCCATTCCACCCATACTACTCCCTCAAAGATATCCTAGGCTTAACACTTATATTTATCCCATTCCTAACACTAGCCCTATTCTCACCCAATCTCCTAGGCGACCCAGAAAACTTTACCCCAGCAAATCCCCTAGTAACCCCCCCACACATTAAACCAGAATGATACTTCTTATTTGCTTACGCCATCCTCCGTTCGATCCCCAACAAACTAGGAGGCGTACTAG
CCCTAGCAGCCTCAGTATTCATCCTCCTTTTAATCCCTTTCCTCCACAAATCCAAACAACGAACCATAACATTCCGTCCACTCTCCCAAATTCTCTTTTGACTCCTAGTAGCTAACCTATTTATCCTAACATGAATCGGCAGTCAACCAGTAGAACACCCATTCATTATCATCGGCCAGATAGCATCCTTCTCCTACTTCAGCATCCTTCTAATCCTCTTCCCTGCAATCGGAACTTTAGAAAACAAAATACTAAACCACTAAATGAACCCACATGCAAAACTAATCTCCTCTATAAGCCTGATCATAGGGACTAGCATCACAATCTCTAGCAACCATTGAATTCTAGCCTGAACAGGCCTAGAGATCAACACCTTAGCCATCATCCCCCTTATCTCCAAATCACATCACCCCCGAGCAATTGAAGCCGCAGTCAAATACTTCCTAACCCAATCAACTGCATCAGCCCTAATCCTCTTTTCAAGCATAAGCAATGCCTGATCCACTGGCCAATGAGACATCACACAACTAAACCATCCCACATCATGCCTCCTACTGACAATAGCAATTGCAATCAAACTAGGACTAGTTCCATTTCACTTTTGATTCCCAGAAGTACTTCAAGGGTCCTCCTTAACCACCGCCCTACTACTCTCTACCCTAATAAAACTCCCCCCAATCACCCTCCTTCTCCTGACATCACAATCTCTTAACCCAACCCTACTCACCTTCCTAGCAATCTCCTCTGCACTAGTCGGAGGATGAATAGGCTTAAACCAAACACAAACACGAAAAATCTTAGCCTTTTCATCTATCTCCCACCTAGGCTGAATAATCGCAATCATTGCCTACAACCCACAACTCACCATCCTTACCTTCGCCCTTTACACAATAATAACAACAGCCGTATTCCTATCACTCGCCCAAATCAAAGTTCTAAAACTATCAACAATACTTATCTCATGAACAAAAACACCCATACTAAACGCAACTATAATATT
AACACTCCTTTCCCTAGCAGGTCTCCCACCACTAACCGGCTTCATGCCCAAATGACTTATCATTCAAGAACTCACTAAACAAGAAATAACCCCAACAGCCACAATCATCTCAATACTATCACTCCTAGGCCTATTCTTCTACCTCCGCCTTGCATACCATTCAACAATTACGCTCCCCCCTAACTCATCCAACCACATAAAACTTTGACGTACTAACAAAGCATTAAGCACCCTAACCGCCATTCTAACCGCAACATCAACTTCCCTACTACCCCTCTCCCCACTAATTATCACCATATTTTAGGTACGTACAGCCC-TGGTTGCATTCACGTTGTCGGCTGCCTCCTACAGGCACCAGCTTGCACAGTTCCTGCTTTCATTGCTGATTGCTGACCAGGATTTGGGGGCAGAAAAGAACACCAGGCATCACGCCAGCTATTCATTTTA-TTTTTCACCAGAGCA------------TGTCTGGTTTGTTAGGATGGATGTTTTGAACACCATTAACCTTAAGGGAAGTTTTCCTTGCTTGCTGCAAAGAAAATCAAATTTGGTGTTTCATTATAGTT--------------TTCAGAAGGGGTTAAACGATTTCACTCATCTCTTAATAATCAGGTAGCTGAGGAGATGCTGAGTCTGCCAGCTCTTGGGCTCTGGG-CAGGGTCCCATCTCCTGCCTTCTCTAGGA--------------TGGAGTGCAGCAGGCAG--------GGGTCTGTGGCTCTGTGGCTCTGTGTCTAACCCACTTCTTCCTCTCCTTGCTTTCAGAAAGACTTAGTCCTAACCTTACTATTGGTTTCTGCTAGACATATACATGCAAGTATCCGCATTCCAGTGAAAATGCCCCTA--AATCTT-------TTCTCCACAAGCT-AAAGGAGCAGGTATCAGGCACACCCAAC-------AAG-TAGCCCAAAACACCTTGCT-AAGCCACACCCCCACGGGTATTCAGCAG
TAATTAACCTTAAGCAATAAGTGTAAACTTGACTTAGCCATAGCA----ACCCCT--AGGGTTGGTAAATCTTGTGCCAGCCACCGCGGTCATACAAGAAACCCAAATCAATAGCC--AT--CCGGCGTAAAGAGTGGTCATATGT-TATCTACATCAACTAAGATCAAAATGGAACTAAGCTGTCATAAGCCCAAGATCCACCTAAGCCCAACCTGAAAA-TCATCTTAGCC--CCATGACTAATTTCAACCCACGAAAGCCAGGGCACAAACTGGGATTAGATACCCCACTATGCCTGGCCCTAAATCTAGATGCCCCT--CATACACCTAC---ATCCGCCCGAGAACTACGAGCACAAACGCTTAAAACTCTAAGGACTTGGCGGTGCCTCAAACCCACCTAGAGGAGCCTGTTCTATAACCGATAATCCACGATCCACCTAACCACCCCTTGCCAA-CACAGCCTACATACCGCCGTCGCCAGCTCACCTCTAATGAAAGAACAA-CAGTGAGCCCAACAGTCCCC------ACTAGCAAGACAGGTCAAGGTATAGCCCATGGGGTGGAAGAAATGGGCTACATTTTCTAGC--AT-AGAA----CAT--------AACGGAAAAGAG-CGTGAAACT-CGCCCTTAGAAGGAGGATTTAGCAGTAAAGTAGGACCACACTC----------CCCTTCAAGCCTTCTTAAAGAC-GGCCCTGAGGCACGTACATACCGCCCGTCACCCTCTTCACAAACCAT-C----AATACCTA-TAAATA-ATTCACCT-TCCC-------AGGTTAAAGACGAGGCAAGTCGTAACAAGGTAAGCGTACCGGAAGGTGCGCTTAGACCAC-------------TAACCTAGCCCCCCTAT-TGAGTGT-----------------ACCCCCCC---TTTCCCC---AGGGGGGG-TATACTATGCATAATCGTGCATACATTTATATA------------
---------------------------------------------------------------------------CCACAT----------------ATAT--------TATGGTCACGGTAA-TACAT-ACTATAT--------------------ACGTACTAA-----------------A--CCCAT--TATATGTAGA-----CGGACATTAC------------------------ACTACTGGTTATGCTCGA-CGTACCAGATGGATTTATTGATCGTACACCTCACGA-GAGATCAGCAACCCC-TGCCCGTAATG-TACTCCATGACTAGCTTCAGGCCCATTCTTTCCCCCTACACCCCTCGCCCCTCTTGCTCTTTT--GCGCCTCTGGTTCCTCGGTCAGGCACATCCC-ATGCATAACTCCTGAACTCC-TCACTTTTC-ACGAAGTCATCTG-TGAACTAT-CTACCCCTCTTCAGTCCGTGATCGCGGCATCTTCTCTCTTC-TCT-GCTGTTGGTTCCTTTTTTCT-CTGGGGCTTCTTCACAGGTTGCCCTTCACAGTGCCGTCGCCGAGTCCTACT-CAAGTGAAGCCTGGACTACTCCT--GCGTTGCGTCCTATCCTAGCCTTCTACGTGTCCCTCGATGAGACGGTTTGCGTGTATGGGGAATCATCTTGACACTGATGCACTTTGGATCGCATTTGGTTATGGCTCTTCCACCCCCC--GG-TAA-ATGGGGCTATTTAGTGAATGCTTGTCGGACATATTTTTACGAATTTTCACTTCCTCTATTTTCTCAACAAAACTAGGAAATTTACCACAATTTTTTC-TTTGTTTTTT----------ATTTTATTTTTTAAAAACATTTTTTAAAAAA-CTAA--ATTACATATAAAC-----------TACCGCATA--------------------------------------------------------------
----------------------------------------------------------------------------------------------------------------------------------------------
	Polyplectron_inopinatum     101101010112111000000?11010?111111222111110111111101?00111001110002000?10110?1101111110011000100?11011001000000000???1?0ATGGCACCCAACATCCGAAAATCCCACCCCCTCTTGAAAATAATTAATAACTCCCTAATCGACCTCCCCGCCCCATCCAACATCTCTGCCTGATGGAACTTCGGTTCCCTCCTAGCAGTATGTCTTGCCACCCAAATCCTCACCGGGCTCCTACTAGCCATACACTACACCGCAGACACCTCCCTCGCCTTCTGATCTGTAGCCCACACCTGCCGAAATGTACAATACGGCTGACTCATCCGTAACCTCCATGCAAACGGCGCCTCATTCTTCTTCATCTGCATTTTCCTGCACATCGGGCGTGGCTTGTACTACGGCTCCTACTTATATAAAGAAACCTGAAACACAGGAGTTATCCTCCTACTCACACTCATAGCAACTGCCTTCGTAGGTTACGTACTCCCATGGGGCCAAATATCGTTCTGAGGAGCCACCGTCATCACCAACCTATTCTCAGCAATCCCCTACATCGGGCAAACCCTAGTAGAATGAGCCTGAGGAGGATTCTCAGTTGACAACCCAACCCTTACCCGATTCTTCGCCCTACACTTCCTTCTCCCCTTTGTAATCGCAGGAATCACTATCATCCATCTCACATTCCTTCACGAATCGGGCTCAAACAACCCGCTAGGCATTTCATCCGACTCTGACAAAATCCCATTCCACCCATACTACTCCCTCAAAGATATCCTAGGCCTAGCACTCATGTTTATCCCATTCCTCACACTAGCCTTATTTTCCCCCAACTTCCTAGGTGACCCAGAAAACTTTACCCCAGCAAACCCACTAGTGACACCCCCACACATTAAGCCAGAATGATACTTCCTATTTGCCTACGCCATCCTACGCTCAATCCCAAACAAACTTGGAGGTGTACTAG
CTCTAGCAGCCTCAGTACTCATCCTCCTTTTAATCCCCTTCCTCCACAAATCCAAACAACGAACCATAACATTTCGCCCACTATCCCAAATCCTATTCTGACTTCTAGTAGCCAACCTCCTCATCCTAACCTGAGTTGGGAGCCAACCAGTAGAACACCCTTTCATCATCATTGGCCAAGTAGCATCCTTCTCCTACTTCAACATCCTATTGATTCTCTTCCCCATGGCCGGAGCATTAGAAAACAAAATACTCAACTACTAAATGAACCCCCATGCAAAACTGGTCTGCACTTCGAGCTTAATCCTGGGAACAACCATTACAATCTCCAGCAACCATTGAATTCTAGCTTGGACCGGCCTAGAAATCAATACCCTAGCAATTATCCCCCTCATCTCTAAATCCCACCACCCCCGAGCAACTGAAGCTGCCATTAAATACTTCCTTACTCAATCAACTGCATCAGCCCTAATCCTCTTTTCAAGTATAACTAATGCCTGAGTCACCGGTCAATGAGACATCACACAACTAAACCACCCCACATCATGCCTAGTACTAACCATAGCAGTTGCAATCAAACTGGGATTAGTCCCATTTCACTTCTGATTTCCAGAAGTTCTCCAAGGCTCTCCCTTAACTACAGCCCTACTACTCTCTACCCTAATAAAACTCCCCCCAATCACCCTCCTTCTCCTAACATCACAATCCCTCAACCCCACCCTACTTACCTTCCTAGCAATCTCCTCTGCACTAATCGGAGGCTGAATGGGCCTTAACCAAACACAAACACGAAAAATCCTAGCCTTTTCATCTATCTCCCACCTAGGCTGAATAGTCGCAGTTATCATCTACAGCCCCCAACTTACCACCCTCACCTTCATCCTCTACACCATAATGACAGCAACTGTATTCCTATCCCTCGCCAAAATCAAAGTACTAAAACTATCAACGATACTTATCTCATGGACAAAAACACCCATACTAAACTCCACCATCATACT
CACCCTCCTATCCCTAGCAGGGCTCCCCCCACTAACCGGCTTCCTACCAAAATGACTTATCATTCAAGAACTTACTAAACAAGAAATAACCCTTACAGCCACAATCCTCACAATACTATCACTCCTTGGCCTATTCTTCTATCTGCGCCTTGCATACCATTCGACCATCACACTCCCCCCCAACTCATCAAACCATATAAAACTCTGACGTACTGATAAAACACCAAGTACCCCTACCGCCATTCTAACCGCACTATCAGCCTCCCTACTACCCCTCACCCCCCTAATAATCACCATGCTCTAGGTACGTACAGCCC-TGGTTGCATTCACGTTGTCGGCTGCCTCCTACAGGCACCAGCTTGCAAAGTTCCTGCTTTC-TTGCTGATTGCTGACCAGGATTTGGGGGCAGAAAAGAGCACCAGACATCACTCCAGCCATTCATTTTA-TTTTTCACCAGAGCA------------TGTCTGGTTTGTTAGGATGGATGTTTTGAACACCATTAACCTTAAGGGAAGTT------GCTTGCTGCAAAGAAAATCAAATTTGGTGTTTCTTTATAGTT--------------TTCAGAAGGGGTTAAATGGTTTCACTCAGCTCTTAATAATCAGGTAGCTGAGGAGATGCTGAGTCTGACAGTTCTTGGGCTCTGGG-CAGGATTCCATCTCCTGCCTTCTCT---------------------AGCGCAGCAGGCAG----------------GGCCCTGTGGCCCTGTGTCTAACCCACTTCTTCCTCTCCTCGCTTTCAG?????????????????????????????????????????????????????????????????????????????????????????????????????????????????????????????????????????????????????????????????????????????????????????????????????
???????????????????????????????????????????????????????????????????????????????????????????????????????????????????????????????????????????????????????????????????????????????????????????????????????????????????????????????????????????????????????????????????????????????????????????????????????????????????????????????????????????????????????????????????????????????????????????????????????????????????????????????????????????????????????????????????????????????????????????????????????????????????????????????????????????????????????????????????????????????????????????????????????????????????????????????????????????????????????????????????????????????????????????????????????????????????????????????????????????????????????????????????????????????????????????????????????????????????????????????????????????????????????????????????????????????????????????????????????AATAA-TTTTTTTAACCTAACTCCCCTAC-TTAGTGT-----------------ACCCCCCC---TTTCCCCCCCAGGGGGGG-TATACTATGTATAATCGTGCATACATTTATATACCACATATAT--
-TATGGTACCGGTAATACATATTGTATA--CGTACTAAACCCAT-TATATGTAGACGGGCATAA-CACC-TTAT-CCCCAT-TTCTCCCAAT---GTACA-TC-CATGCA-TG-CCATAAGGACTAGCTCAC-TACAACTCCC--CTGCCGCG--TTACTTACAA-----------CCCTCAGGTCCCC-TAA-CTATGAATGGTCACAGGACATAAC---TCCAATACT---GTATCTACCCCATTTGGTTATGCAAGT-CGTACCAAATGGATTTATTGGTCGGACACCTCACGA-GAGATCAGCAACCCC-TGCCCGTAATG-TACGTTATGACTAGCTTCAGGCCCATTCTTTCCCCCTACACCCCTCGCCCCTCTTGCTCTTTT--GCGCCTCTGGTTCCTCGGTCAGGAACATCCC-ATGCATAACTCCTGAACTTTCTCACTTTTC-ACGAAGTCATCTG-TGCGTTATCCTGCCCCTCTTCAGTCCGTGATCGCGGCATTTCATCTCTTC-TC-TGCTGTTGGTTCCTTTTTTCT-CTGGGGCTTCTTCACAGGTGGCCCTTCACAGTGCGGGTGCGGAGTGCTATT-CAAGTGAAGCCTGGACTACTCCT--GCGTTGCGTCCTATCCTAGTCTTCT-AGTGTCCCTCAATGAGACGGTTTGCGTGTATGGGGAATCATCTTGACACTGATGCACTTTGGATCGCATTTGGTTATGGCTCTTCCACCCCCCCC-GTTAA--TGGGGCTATTTGGTGAATGCTTGTCGGACATATTTTTATGAATTTTCACTTCCTCCATTTTCTCCACAAAACTAGGAGATTTACCAAAAATTTTTCTTTATTTTTTTTTATTTTTTTTTTGTTTT--TTAAAATCATTTTTTAAAAAA-CAAA--ATCATACACAAAC----------CAACCACATAAAACCCCCAAGACCGTA-TAAACGCTTTGTATTG-TATATACATAT-TGTTTATTTGTTCAT
TTTTTATTAGAGAAACTCCACTACCAAATGCATCATTTTAAACG-AAACAAATTTA-CCATCCAGCATAAACCCCCC-ACAAAC-AAACATTATTTATATTGACAAG-CAAACAAACAGCTCAAACCTCCCACA-TCAATAA
	Gallus_gallus               101001110112101100000?110101110111222111111111111111001111001110002000?0111011101101110011000100?{0 1}10022020000001000100{0 1}0ATGGCACCCAACATTCGAAAATCCCACCCCCTACTAAAAATAATTAACAACTCCCTAATCGACCTCCCAGCCCCATCCAACATCTCTGCTTGATGAAATTTCGGCTCCCTATTAGCAGTCTGCCTCATGACCCAAATCCTCACCGGCCTACTACTAGCCATGCACTACACAGCAGACACATCCCTAGCCTTCTCCTCCGTAGCCCACACTTGCCGGAACGTACAATACGGCTGACTCATCCGGAATCTCCACGCAAACGGCGCCTCATTCTTCTTCATCTGTATCTTCCTTCACATCGGACGAGGCCTATACTACGGCTCCTACCTCTACAAGGAAACCTGAAACACAGGAGTAATCCTCCTCCTCACACTAATAGCCACCGCCTTTGTGGGCTATGTTCTCCCATGGGGCCAAATATCATTCTGAGGGGCCACCGTTATCACAAACCTATTCTCAGCAATTCCCTACATTGGACACACCCTAGTAGAGTGAGCCTGAGGGGGATTTTCAGTCGACAACCCAACCCTTACCCGATTCTTCGCTTTACACTTCCTCCTCCCCTTTGCAATCGCAGGTATTACTATCATCCACCTCACCTTCCTACACGAATCAGGCTCAAACAACCCCCTAGGCATCTCATCCGACTCTGACAAAATTCCATTTCACCCATACTACTCCTTCAAAGACATTCTGGGCTTAACTCTCATACTCACCCCATTCCTAACACTAGCCCTATTCTCCCCCAACCTCCTAGGAGACCCAGAAAACTTCACCCCAGCAAACCCACTAGTAACCCCCCCACATATCAAACCAGAATGATATTTTCTATTCGCCTATGCCATCCTACGCTCCATCCCCAACAAACTTGGAGGTGTACTAG
CCCTAGCAGCCTCAGTCCTCATCCTCTTCCTAATCCCCTTCCTCCACAAATCTAAACAACGAACAATAACCTTCCGACCACTCTCCCAAACCCTATTCTGACTTCTAGTAGCCAACCTTCTTATCCTAACCTGAATCGGAAGCCAACCAGTAGAACACCCCTTCATCATCATTGGCCAAATAGCATCCCTCTCTTACTTCACCATCCTACTTATCCTCTTCCCCACAATCGGAACACTAGAAAACAAAATACTCAACTACTAAATGAACCCCCATGCAAAACTAATCTGCACAGTAAGCCTCATCATGGGAACCAGCATCACAATCTCCAGCAACCATTGAATCTTAGCCTGAACAGGCTTAGAGATCAACACCTTAGCCATCATCCCCCTCATCTCCAAGTCACACCACCCCCGAGCGATTGAAGCCACTATCAAATATTTCCTCACCCAATCAACTGCATCAGCCCTAATCCTCTTCTCGAGCATAACCAACGCCTGATCCACCGGACAATGAGACATTACACAACTAAACCACCCGACATCATGCCTAATATTAACAATAGCAATCGCAATCAAATTAGGACTAGTCCCATTCCACTTCTGATTCCCAGAAGTACTCCAAGGCTCCTCCCTAATCACTGCCCTACTACTCTCCACCCTAATAAAACTCCCCCCAATCACACTCCTCCTCCTAACATCACAGGCTCTTAATACCACCTTACTCACCCTCCTAGCAATCTCCTCCACCCTAATCGGAGGCTGAATGGGCCTAAACCAAACACAAACACGAAAAATCCTAGCCTTCTCATCCATCTCCCATTTAGGATGAATAATTATAATTATCTCCTATAACCCACAACTCACTATTCTCACCTTCATCCTCTACACAATTATGACCTCAACTGTATTCCTATCCCTAGCCCAAATCAAAGTCCTAAAACTGTCAACAATACTCATCTCATGAACTAAAACCCCAATACTAAATGCAACTGTAATACT
AACCCTCCTCTCCCTAGCTGGCCTCCCACCATTAACCGGCTTCATGCCAAAATGACTCATTATCCAAGAACTAACCAAACAAGAAATAACCCCAATAGCCACAATCATCACAATACTATCACTCCTAAGCCTATTCTTCTACCTCCGACTTGCATACCACTCAACAATCACACTCCCCCCCAACTCATCAAACCACATAAAACTCTGACGAACTAACAAAACCCTAAACACCCCCACCGCCATTCTAACTGCGCTATCAACCACCCTATTGCCCCTTTCCCCCCTAATTATTACCATACTATAGGTACGTACAGCCC-TGATTGCATTCACGTTGTCGGCTGCCTCCTACAGGCACCAGCTTGCACAGTTCCTGCTTTCGTTGCTGATTGCTGACCAGGATCTGGGGGCAGAAAAGAACACCGGGCATCACGCCAGCCATTCATTTGA-TTTTTCACCAGAGCT------------TGTCTGGTTTGTTAGGATGGATGTTTTGAACGCCATTAACCTTAAGGGAAGTTTTC----CTTGCTGCGAAGAAAATCAGATTTGGTGTTTCATTATAGTT--------------TTCAGAAGGGGTTAAANGATTTCACTCATCTCCTAATAATCAGGTAGCTGAGGAGATGCTGAGTCTGCCAGTTCTTGGGCTCTGGG-CAGGATCCCATCTCCTGCCTTCTCTAGGA--------------CAGAGCTCAGCAGGCAG----------------GGCTCTGTGGCTCTGTGTCTAACCCACTTCTTCCTCTCCTCGCTTTCAGAAAGACTTAGTCCTAACCTTTCTATTGGTTTTTGCTAGACATATACATGCAAGTATCCGCATCCCAGTGAAAATGCCCCCA--AACCTTT--------CTTCCCAAGCA-AAAGGAGCAGGTATCAGGCACACTCAGC-------AG--TAGCCCAAGACGCCTTGCTTAAGCCACACCCCCACGGGTACTCAGCAG
TAATTAACCTTAAGCAATAAGTGTAAACTTGACTTAGCCATAGC------AACCC--AGGGTTGGTAAATCTTGTGCCAGCCACCGCGGTCATACAAGAAACCCAAATCAATAGC--TAC--CCGGCGTAAAGAGTGGCCACATGT-TATCTGCACCAGCTAAGATTAAAATGCAACCAAGCTGTCATAAGCCTAAGATCCACCTAAACCCAACCC-AAAT-CCATCTTAGCCT-CAACGATTAATTTTAACCCACGAAAGCTAGGACCCAAACTGGGATTAGATACCCCACTATGCCTAGCCCTAAATCTAGATACC-TC--CCATCACACATGT-ATCCGCCTGAGAACTACGAGCACAAACGCTTAAAACTCTAAGGACTTGGCGGTGCCCCAAACCCACCTAGAGGAGCCTGTTCTATAATCGATAATCCACGATTCACCCAACCACCCCTTGCCAG-CACAGCCTACATACCGCCGTCGCCAGCCCACCTCTAATGAAAGAACAA-CAGTGAGCTCAATAGCCCCTC-----GCTAATAAGACAGGTCAAGGTATAGCCTATGGGGTGGGAGAAATGGGCTACATTTTCTAAC--AT-AGAA----CAAA---------CGAAAAAGGA-TGTGAAACC-CGCCCTTAGAAGGAGGATTTAGCAGTAAAGTGAGATCATACCC-------------CCTAAGCTCACTTTAAGAC-GGCTCTGAGGCACGTACATACCGCCCGTCACCCTCTTCACAAGCCAT-----CAACATCAA-TAAATATATACTTCCCCTCCCG-------GCTAAAGACGAGGCAAGTCGTAACAAGGTAAGTGTACCGGAAGGTGCACTTAGACTAC-------------TAACCTAACTCCCCTAC-TAAGTGT-----------------ACCCCCCC---TTTCCCC---AGGGGGGG-TATACTATGCATAATCGTGCATACATTTATATA------------
---------------------------------------------------------------------------CCACAT----------------ATAT--------TATGGTACCGGTAA-TATAT-ACTATAT--------------------ATGTACTAA-----------------A--CCCAT--TATATGTATA-----CGGGCATTAA------------------------TCTACAGGTTATGCTCGC-CGTATCAGATGGATTTATTGATCGTCCACCTCACGA-GAGATCAGCAACCCC-TGCCTGTAATG-TACTTCATGACCAGTCTCAGGCCCATTCTTTCCCCCTACACCCCTCGCCCTACTTGCCTTCCACCGTGCCTCTGGTTCCTCGGTCAGGCACATCCC-ATGCATAACTCCTGAACTTTCTCACTTTTC-ACGAAGTCATCTG-TGGATTAT-CTTCCCCTCTTTAGTCCGTGATCGCGGCATCTTCTCTCTTCTATT-GCTGTTGGTTCCTTCTCTTT-TTGGGGCTTCTTCACAGGTTGCCCTTCACAGTGCGGGTG-CGAGTGCTATT-CAAGTGAAGCCTGGACTACACCT--GCGTTGCGTCCTATCCTAGTCCTCT-CGTGTCCCTCGATGAGACGGTTTGCGTGTATGGGGAATCATCTTGACACTGATGCACTTTGGATCGCATTTGGTTATGGTTCTTCCACCCCCCC-GG-TAA-ATGGTGCTATTTAGTGAATGCTTGTCGGACATATTTTTATCAATTTTCACTTCCTCTATTTTCTTCACAAAACTAGGAAATTCACCACAATTTTTTC-TTTGTTATTTTTTAATTTTTTTTTTATTTTTTAAAAACATTTTTTAAAAAA-CTAA--ATTACATACAAAC-----------TACCGCATA--------------------------------------------------------------
----------------------------------------------------------------------------------------------------------------------------------------------
	Bambusicola_thoracica       10100?010112101000000011010111011122211111111111111?10111100111000200010111011101101110011000000?11002200000000000???0?0ATGGCACCCAATATCCGAAAATCTCACCCCCTGCTAAAAATAGTCAACAACTCACTAATCGATCTCCCCGCCCCATCCAACATCTCTGCTTGATGAAACTTCGGTTCCCTACTAGCAGTCTGCCTTATGACCCAAATCCTCACCGGCCTCCTGCTAGCCACACACTACACAGCAGATACCTCTCTCGCCTTCTCCTCAGTAGCCTACACATGTCGAAACGTACAGTACGGCTGACTCATCCGAAACCTTCATGCAAACGGCGCCTCATTCTTCTTCATCTGCATCTTCCTTCACATCGGACGAGGCCTATACTACGGCTCCTACCTATATAAAGAGACCTGAAATACAGGAGTAATCCTCCTCCTTACACTCATAGCAACCGCCTTTGTAGGCTATGTACTCCCATGGGGCCAAATATCCTTTTGAGGGGCTACCGTCATCACAAATTTATTCTCAGCAATTCCCTACATCGGACAAACCCTAGTAGAATGAGCCTGGGGGGGATTCTCAGTAGACAACCCAACTCTCACCCGATTCTTCGCCTTACACTTCCTACTCCCCTTCGTAATCGCAGGAATTACCATTATCCACCTCACATTCTTACACGAATCAGGATCAAACAACCCCCTAGGCATCTCATCTAACTCCGACAAAATCCCATTCCACCCATACTACTCCTTTAAAGACATTCTCGGCCTAGCCCTTATATTCATCCCATTCCTGACACTAGCCCTATTCTCCCCTAACCTCCTAGGAGACCCAGAAAACTTCACCCCAGCAAACCCACTAGTAACCCCTCCACACATCAAACCAGAGTGGTACTTCCTATTCGCGTATGCTATCGTACGATCAATCCCCAACAAACTCGGAGGTGTCCTAG
CTCTAGCAGCCTCAGTACTCATCCTCCTCCTAATCCCCTTCCTCCATAAATCCAAACAACGAACAATAACCTTCCGACCGTTCTCTCAAGCTCTATTCTGAGTCTTAGTAGCCAACCTCCTCATCCTAACCTGAATCGGAAGCCAACCAGTAGAGCACCCCTTCATTATCATCGGCCAAATAGCATCCCTCTCTTACTTCAGCATCGTACTCATCGTGTTCCCTACAATCGGAACGCTAGAAAACAAAATACTCAACTACTAAATGAACCCCGATGCAAAACTAATCTCCACAATAAGCCTTATCCTGGGAACCAGCATCACAATCTCCAGCAATCACTGAATCTTAGCATGAGCAGGCCTAGAAATCAACACCCTAGCCATCATCCCATTTATCTCCAAATCCCACCACCCCCGAGCAATTGAAGCTGCCATCAAATACTTCCTCACCCAATCAACTGCATCAGCCCTAATTCTCTTCTCAAGCATAACCAACGCTTGATCCACTGGACAGTGAGACATTACACAACTAAACCACCCTACATCATGCCTAATATTAACAATAGCAATCGCAATCAAACTAGGACTAGTACCATTTCACTTTTGATTCCCAGAAGTACTCCAAGGCTCCTCCCTAACCACCGCCCTATTACTTTCCACCCTAATAAAACTCCCCCCAATAACCCTCCTCCTCCTCACATCACAATCCCTCAACCCCACCCTACTCACCCTCCTAGCAATCTCCTCTGCACTAGTCGGGGGCTGAATGGGATTAAACCAAACACAAACACGAAAAATCCTAGCCTTCTCATCCATCTCCCACCTAGGCTGAATAATCATAATCATCGCCTACAACCCCAAACTCACCACCCTCACCTTCATCCTCTACACAACAATAACAACAGCCGTATTCCTATCCCTGGCCCAAATCAAAGTCCTAAAGTTATCAACAATACTCATCTCATGAACTAAGACTCCAATACTAAACGCAACTGTTATACT
AACACTCCTTTCCCTAGCTGGACTCCCACCATTAACCGGCTTCATACCAAAGTGACTTATTATTCAAGAACTCACTAAACAAGAAATGACCCCAGCAGCTACAATCATCACAATACTATCACTTCTAAGCTTATTTTTTTACCTCCGACTCGCATATCACTCAACAATCACACTCCCCCCCAACTCATCAAATCACATAAAACTCTGACGAACCAACAAAACTCTGAACACCCCCACTGCCATCCTAACCGTCCTATCAACCGCTCTATTACCCCTCTCTCCCCTAATTATCACCATACTATAGGTACGTACAGCCC-TGATTGCATTCACGTTGTCGGCTGCCTCCTACAGGCACCAGCTTGCACAGTTCCTGCTTTCGTTGCTGATTGCTGACCAGGACCTGGGGGCAGAAAAGAACACCAGGCATCACGCCAGCCATTCATTTGA-TTTTTCACCAGAGCA------------TGTCTGGTTTGTTAGGATGGATGTTTTGAACGCCATTAACCTTAAGGGAAGTTTTC----CTTGCTGCAAAGAAAATCAGATTTGGTGTTTCATTATAGTT--------------TTCAGAAGGGGTTAAACGATTTCACTCGTCTCCTAATACTCAGGTAGCTGAGGAGATGCTGAATCTGCCAGTTCTTGGGCTCTGGG-CAGGATCCCATCTCCTGCCTTCTCTAGGA--------------CAGAGCTCAGCAGGCAG----------------GGCTCTGTGGCTCTGTGTCTAACCCA-TTCTTCCTCTCCTCGCTTTCAGAAAGACTTAGTCCTAACCTTACTATTGGTTTTTGCTAGACATATACATGCAAGTATCCGCACCCCAGTGAAAATGCCCCTA--AATCTTT--------TTCCCTAAGCA-AAAGGAGCAGGTATCAGGCACACTCACC-------AG--TAGCCCAAGACGCCTTGCT-AAGCCACACCCCCACGGGTACTCAGCAG
TAATTAACTTTAAGCAATAAGTGCAAACTTGACTTAGCCATAGC------AACCT--AGGGTTGGTAAATCTTGTGCCAGCCACCGCGGTCATACAAGAAACCCAAATCAATAGA--CAT--CCGGCGTAAAGAGTGGCCATATGT-TATCTACACCCACTAAGATCAAAATGTAACCAAGCTGTCATAAGCCCAAGATCCACCTAAGCCCAACCCCAAAG-CCATCTTAGCAC-CTATGACTAATTTTAACCCACGAAAGCTAGGGTTCAAACTGGGATTAGATACCCCACTATGCCTAGCCCTAAATTTAGATACCCTC--CCCCCACACATGTTATCCGCCTGAGAACTACGAGCACAAACGCTTAAAACTCTAAGGACTTGGCGGTGCCCCAAACCCACCTAGAGGAGCCTGTTCTGTAACCGATAATCCACGATCCACCCAACCACCCCTTGCCAA-CACAGCCTACATACCGCCGTCGCCAGCCCACCTCCAATGAAAGAACAA-CAGTGAGCTCAACAGCCCCCC-----GCTAATAAGACAGGTCAAGGTATAGCCTATGGGGTGGAAGAAATGGGCTACATTTTCTAGC--AT-AGAA----CAAA---------CGAAAAAGGA-TGTGAAACC-CACCCTTGGAAGGAGGATTTAGCAGTAAAGTGAGACCACCCC--------------CTTAAGCTCACTTTAAGAC-GGCCCTGAGGCACGTACATACCGCCCGTCACCCTCTTCATAAGCCAC-----TAATACCAA-TAAATA-ATAC--CCCCTCCCG-------GCTAAAGACGAGGCAAGTCGTAACAAGGTAAGTGTACCGGAAGGTGCACTTAGACCAC-------------TAACCTAACCCCCCTAT-TGAGTGT-----------------ACCCCCCC---TTTCCCC---AGGGGGGG-TATACTATGCATAATCGTGCATACATTTATATT------------
---------------------------------------------------------------------------CCACAT----------------ATAT--------TATGGTACCGGTAA-TATAT-ATTATAT--------------------ACGTACTAA-----------------A--CCCAT--TATATGTATA-----CGGGCATTAA------------------------CTTATAGGTTATGCTCGT-CGTACCAGATGGATTTATTGATCGTACACCTCACGA-GAGATCAGCAACCCC-TGCCTGTAATG-TACTTCATGACTAGTCTCAGGCCCATTCTTTCCCCCTACACCCCTCGCCCCTCTTGCCTTCCACCGTGCCTCTGGTTCCTCGGTCAGGCACATCCC-ATGTTTAACTCCTGGTTTATCTCACTTTCA-ACGAGGCCATCTG-TGGATG-TTC-ACCCCTCTTTAGTCCGTGATCGCGGCATCTNCTCTCTTC-ATT-GCTGTTGGTTCCTCTTTTCT-CTGGGGCTTCTTCACAGGTTGCCCTTCACAGTGCGGGTG-CGAGTGCTATT-CAAGTGAAGCCTGGACTACTCCT--GCGTTGCGTCCTATCCTAGTCCTCT-CGTGTCCCTCGATGAGACGGTTTGCGTGTATGGGGAATCATCTTGACACTGATGCACTTTGGATCGCATTTGGTTATGGCTCTTCCACCCCCC--GG-TAA-ATGGTGCTATTTAGTGAATGCTTGTCGGACATATTTTTACTGATTTTCACTTCCTCTATTTTCTCCACAAAACTAGGAGATTCTCCACAATTTTTTC-TTTGTTTTTTTTTAATTTTTATTTCGTTTTTTAAAAACATTTTTTAAAAAA-CTAA--ATTACATACAAAC----------TTACCGCATA--------------------------------------------------------------
----------------------------------------------------------------------------------------------------------------------------------------------
	Francolinus_francolinus     101001010112101100000011010111011122211111011111110110111100111000?00010111011111101110011000000101000102000000000??0000ATGGCACCCAATATCCGAAAATCGCACCCCCTACTAAAAATAATCAACAGCTCCCTAATCGACCTCCCCGCTCCATCAAACATCTCTGCTTGATGAAACTTCGGCTCCCTGTTAGCAGTCTGCCTCACAACCCAAATCCTCACCGGCCTTCTACTAGCAATGCACTACACAGCAGACACCTCCCTTGCCTTTTCCTCCGTAGCCTATACATGTCGAAACGTACAATATGGCTGACTCATCCGAAATCTCCATGCAAACGGCGCCTCATTCTTCTTCATCTGCATCTTCCTCCACATTGGACGAGGCCTATACTATGGCTCCTACCTGTACAAAGAAACCTGAAACACAGGAGTAATCCTCCTCCTTACACTCATAGCAACCGCTTTCGTAGGCTATGTACTCCCATGAGGCCAAATATCATTCTGAGGGGCTACCGTCATTACGAACCTATTCTCAGCAATTCCCTACATTGGACAAACCTTAGTAGAGTGAGCCTGAGGGGGATTCTCAGTAGATAACCCAACCCTCACCCGATTCTTCGCCCTACACTTCCTTCTCCCCTTCGTAATTGCAGGAATCACTATCATCCACCTCACATTTCTGCACGAATCAGGCTCAAACAACCCCCTAGGCATCTCATCTGACTCTGACAAAATCCCATTCCACCCATACTACACCCTCAAAGACATCCTAGGCCTAACCCTTATATTCATCCCTCTCCTTACACTAGCCCTATTCTCCCCCAACCTCCTAGGCGACCCCGAAAACTTCACCCCAGCAAACCCACTAGTAACTCCTCCCCACATCAAACCAGAATGATACTTCCTATTTGCCTACGCCATCCTACGCTCAATCCCCAACAAACTCGGAGGCGTACTAG
CCCTGGCAGCCTCAGTACTTATCCTCCTCCTGATCCCTTTCCTCCATAAATCTAAACAACGAACCATAACCTTCCGACCACTCTCTCAAACCCTATTCTGACTCCTAGTAGCTAATCTCCTCATCCTAACCTGAATCGGAAGCCAACCAGTAGAACACCCCTTCATTATCATTGGCCAAATAGCATCCCTTTCCTACTTCACCATTCTATTAATCCTCTTCCCCCTAATCGGAACACTAGAAAACAAGATACTCAACTACTAA?????????????????????????????????????????????????????????????????????????????????????????????????????????????????????????????????????????????????????????????????????????????????????????????????????????????????????????????????????????????????????????????????????????????????????????????????????????????????????????????????????????????????????????????????????????????????????????????????????????????????????????????????????????????????????????????????????????????????????????????????????????????????????????????????????????????????????????????????????????????????????????????????????????????????????????????????????????????????????????????????????????????????????????????????????????????????????????????????????????????????????????????????
????????????????????????????????????????????????????????????????????????????????????????????????????????????????????????????????????????????????????????????????????????????????????????????????????????????????????????????????????????????????????????????????????????????????????????????????????????????????????????????????????????????????????????????????????????????????????????????????????????????????????????????????????????????????????????????????????????????????????????????????????????????????????????????????????????????????????????????????????????????????????????????????????????????????????????????????????????????????????????????????????????????????????????????????????????????????????????????????????????????????????????????????????????????????????????????????????????????????????????????????????????????????????????????????????????????????????????????????????????????????????????????????????????????????????????????????????????????????????????????????????????????????????????????????????????
???????????????????????????????????????????????????????????????????????????????????????????????????????????????????????????????????????????????????????????????????????????????????????????????????????????????????????????????????????????????????????????????????????????????????????????????????????????????????????????????????????????????????????????????????????????????????????????????????????????????????????????????????????????????????????????????????????????????????????????????????????????????????????????????????????????????????????????????????????????????????????????????????????????????????????????????????????????????????????????????????????????????????????????????????????????????????????????????????????????????????????????????????????????????????????????????????????????????????????????????????????????????????????????????????????????????????????????????????????------------TAACCTAACTCCCCTAT-TGAGTGT-----------------ACCCCCCC---TTTCCCC---AGGGGGGG-TATACTATGTATAATCGTGCATACATTTATATA------------
---------------------------------------------------------------------------CCACAT----------------ACAT--------TATGGTCACAGTAA-TAGATA-TG-TAT--------------------ACGTACTAA-----------------A--CCCAT--TATATGTACA-----CGGACATTAA------------------------CCTATAGGTTATGCTAGT-CGTACCAGATGGATTTATTGATCGGACACCTCACGA-GAGATCAGCAACCCC-TGCCTGTAATG-TACTTCATGACCAGTCTCAGGCCCATTCTTTCCCCCTACACCCCTCGCCCCTCTTGCCTTCCACCGTGCCTCTGGTTCCTCGGTCAGGCACATCCC-ATGCTTAACTCCTGAACTC-CTCACTTTTC-ACGAAGTCATCTG-TGCGTTATCCTACCCCTATTTAGTCCGTGATCGCGGCATCTCCTCTCTTC-ATT-GCTGTTGGTTCCTTTTCTCT-TTGGGGCTTCTTCACAGGTTGCCCTTCACAGTGCGGTTG-CGAGTGCTATT-CAAGTGAAGCCTGGACTACTCCT--GCGTTGCGTCCTATCCTAGTCCTCT-CGTGTCCCTCAATGAGACGGTTTGCGTGTATGGGGAATCATCTTGACACTGATGCACTTTGGATCGCATTTGGTTATGGCTCTTCCACCCCCCC-GG-TAA-ATGGTGCTATTTAGTGAATGCTTGCCGGACATATTTTTATGAATTTTCACTTCCTCTATTTTCTCCACAAAACTAGGAAATTTTCCACATTTTTTTT-CTTTGTTTTTTTTAATTTTTTTTTTGTTTTTTAAAAACATTTTTTAAAAAA-TTAA--ATTACATTTAAAA-----------CACCGCATA--------------------------------------------------------------
----------------------------------------------------------------------------------------------------------------------------------------------
	Margaroperdix_madagarensis  101001010112111100010?11010111011122211111011111111110211100111000?000101100?1101001110011000000?01000102000000000???0?0---------------------------------------------------------------------------------------------------------------------------------ACCCAAATCCTCACCGGTCTCCTATTAGCCATACACTACACCGCAGACACCTCCCTAGCCTTTTTCTCCGTAGCCTACACATGTCGAAACGTACAATACGGTTGACTCATCCGAAACCTCCATGCAAACGGTGCATCATTCTTCTTCATCTGCATCTTTCTCCATATCGGACGAGGCCTATACTACGGCTCCTACCTATACAAAGAAACCTGAAACACAGGAGTAGTCTTACTCCTCACACTAATGGCCACTGCTTTTGTAGGATATGTTCTACCATGAGGCCAAATATCATTTTGAGGGGCTACCGTCATTACAAACCTATTCTCAGCAGTCCCCTACATCGGCCAGTCCCTAGTAGAATGAGCTTGAGGGGGCTTCTCAGTCGACAATCCAACCCTCACCCGATTCTTCGCCCTCCACTTCCTTCTCCCATTCCTAATCGCAGGAATCACTATCATCCACCTCACATTCCTACACGAATCAGGCTCAAACAACCCACTAGGCATTTCATCCGATTCTGATAAAATTCCATTCCACCCATACTACTCCATCAAAGATGCCCTAGGACTAACAATAATACTCACCCCATTCCTTACACTAGCCCTATTCTCCCCAAACTTCTTAGGCGACCCAGAAAACTTTGCACCAGCCAACCCCCTA-------------------------------------------------------------------------------------------
-----------------------------------------------------------------------------------------------------------------------------------------------------------------------------------------------------------------------------------------------------------------------?????????????????????????????????????????????????????????????????????????????????????????????????????????????????????????????????????????????????????????????????????????????????????????????????????????????????????????????????????????????????????????????????????????????????????????????????????????????????????????????????????????????????????????????????????????????????????????????????????????????????????????????????????????????????????????????????????????????????????????????????????????????????????????????????????????????????????????????????????????????????????????????????????????????????????????????????????????????????????????????????????????????????????????????????????????????????????????????????????????????????????????????????
????????????????????????????????????????????????????????????????????????????????????????????????????????????????????????????????????????????????????????????????????????????????????????????????????????????????????????????????????????????????????????????????????????????????????????????????????????????????????????????????????????????????????????????????????????????????????????????????????????????????????????????????????????????????????????????????????????????????????????????????????????????????????????????????????????????????????????????????????????????????????????????????????????????????????????????????????????????????????????????????????????????????????????????????????????????????????????????????????????????????????????????????????????????????????????????????????????????????????????????????????????????????????????????????????????????????????????????????????????????????????????????????????????????????????????????????????????????????????????????????????????????????????????????????????????
???????????????????????????????????????????????????????????????????????????????????????????????????????????????????????????????????????????????????????????????????????????????????????????????????????????????????????????????????????????????????????????????????????????????????????????????????????????????????????????????????????????????????????????????????????????????????????????????????????????????????????????????????????????????????????????????????????????????????????????????????????????????????????????????????????????????????????????????????????????????????????????????????????????????????????????????????????????????????????????????????????????????????????????????????????????????????????????????????????????????????????????????????????????????????????????????????????????????????????????????????????????????????????????????????????????????????????????????????????------------TAACCTAACTCCCCTAC-TAAGTGT-----------------ACCCCCCC---TTTCCCC---AGGGGGGG-TATACTATGCATAATCGTGCATACATTTATATA------------
---------------------------------------------------------------------------CCACAT----------------ATAC--------TATGGTACCGGTAA-TATAT-ACTATAT--------------------ATGTACTAA-----------------A--CCCAT--TATATGTAGA-----CGGACATTAA------------------------ACATTAGGTTATGCTAGA-CGTACCAGATGGATTTATTGATCGTACACCTCACGA-GAGATCACCAACCCC-TGCTCGTAATGCTACTCCGTGACTAGCTTCAGGCCCATTCTTTCCCCCTACACCCCTCGCCCCTCTTGCTCTTTT--GCGCCTCTGGTTCCTCGGTCAGGCACATCCC-ATGCATAACTCCTGACTTCC-TCACTTTTC-ACGAAGTCATCTG-TGCGTTATTCTGCCCCTCTTCAGTCCGTGATCGCGGCATCTTATCTCTTC-TCT-GCTGTTGGTTCTCTTTTTCT-CTGGGGCTTCTTCACAGGTTGCCCTTCACAGTGCCGTCGCCGAGTCCTACT-CAAGTGAAGCCTGGACTACTCCT--GCGTTGCGTCCTATTCTAGACCTCT-AGTGTCCCTCAATGATACGGTTTGCGTGTATGGGGAATCATTTTGACACTGATGCACTTTGGATCGCATTTGGTTATGGCTCTTCCACCCCCCC-GG-TAA-ATGGTGCTATATAGTGAATGCTTGCCGGACATATTTTTACCAATTTTCACTTCCTCTATTTTTCTAACAAAACTAGGAAGTTTTCCACATTTTTTTTTGTTCATTTCGTTTAATTTTTTTTT-GTTTTTTAAAAACATTTTTTAAAAAA-CTAA--ATTACATACAAAC----------TCACCGCATA--------------------------------------------------------------
----------------------------------------------------------------------------------------------------------------------------------------------
	_Excalfactoria_chinensis    1010000101121111000100110101110111222111110111111110102111001110002000?0110011101001110011000000101000102000000000?10000ATGGCACCCAACATCCGTAAATCACACCCCCTACTAAAAATAATCAACAACTCCTTAATTGATCTCCCCACCCCCCCAAACATCTCCGCCTGATGAAACTTTGGCTCCCTACTAGCAATATGTCTCGCCACCCAAATCCTCACTGGACTCCTGCTAGCCATACACTATACAGCTGACACCTCTCTAGCCTTCTCCTCCGTCGCCCACACATGCCGAAATGTACAGTACGGCTGACTCATCCGTAACCTACATGCAAACGGCGCCTCCTTCTTCTTCATCTGCATCTTCCTCCACATCGGACGAGGCCTATACTACGGCTCTTACCTGTACAAAGAAACCTGAAATACAGGAGTAATCCTGCTCCTCACACTAATAGCTACTGCCTTCGTAGGCTATGTCTTACCATGAGGCCAAATATCATTTTGAGGCGCCACCGTCATCACAAACCTATTCTCAGCAGTCCCCTACATCGGCCAAACCTTAGTAGAATGAGCCTGAGGGGGATTCTCAGTTGACAATCCAACCCTTACCCGATTCTTCGCCCTACACTTTCTCCTCCCATTCCTAATCGCAGGAATTACCATCATTCACCTTACATTCTTACACGAATCAGGCTCAAACAACCCACTAGGAATTTCATCAGACCCAGACAAAATTCCATTCCATCCATACTACTCCATCAAAGACATCCTAGGCCTAACACTAATACTTACACCATTCCTAACCCTAGCCCTATTCTCCCCAAACTTCTTAGGGGACCCAGAAAATTTCACTCCAGCCAACCCCCTAACAACCCCACCCCACATCAAACCAGAATGATACTTCCTATTCGCCTACGCCATCCTACGTTCAATCCCAAACAAACTAGGAGGCGTACTTG
CCTTAGCCGCCTCAGTACTCATCCTCCTACTAATCCCCTTTCTCCACAAATCCAAACAACGAACCCTAACATTCCGACCACTATCCCAAGCCCTATTTTGACTCCTAGTAGCTAACCTTTTAATTCTGACTTGAATCGGAAGCCAACCAGTGGAACACCCATTCATCATCATCGGACAAATAGCCTCCCTCTCCTACTTCAGCATTCTACTTATCCTCTTCCCTATAACTGCAATGCTAGAAAACAAGATACTCAACCACTAAATGAACCCACATGCAAAACTAATCTCAGCCATAAGTCTAACCATTGGAACTAGCATCACAATCTCTAGTAACCATTGAGTTCTAGCTTGAACAGGCCTAGAGATCAACACCCTAGCCATTATCCCACTAATCTCTAAATCCCATCACCCCCGAGCAATCGAGGCTGCCATCAAATATTTCCTTACCCAATCAACCGCATCTGCCTTAATTCTATTCTCAAGCATGAACAATTCTTGATTTACAGGACAATGAGACATCACACAACTCAACCACCCCACATCCTGCCTAATCCTAACAATAGCAATTGCAATCAAACTAGGACTAGTACCATTCCACTTCTGATTTCCTGAAGTCCTCCAAGGCTCATCCCTAACCACTGCCCTCCTACTCTCCACCCTATTAAAACTTCCCCCAATAACCCTGCTTATCATAACATCACAATCCCTTAACCCCACACTACTTACACTCCTAGCTATTCTATCTGCACTGGTCGGAGGATGAATAGGCTTAAACCAAACACAAACACGAAAAATCCTAGCCTTTTCATCTATCTCTCACCTAGGATGAATAATCGCAATCATTAGCTACAACCCAAAACTCACCATCCTTACCTTTATTATTTACACACTAATAACATCCACTGTATTCCTATCCCTATCACAAACCAAAGTCCTAAAACTATCGACAATACTCATCTCCTGAACAAAAACACCCATATTAAACTCAACCATCATACT
TACACTCCTATCCTTAGCAGGTCTCCCACCATTAACCGGGTTCATGCCAAAATGACTTATCATTCAAGAACTCACTAAACAAGAACTAACACCAATAGCCACAATCATTGCAATACTATCACTACTTGGACTATTCTTCTACCTCCGTCTAGCATATCACTCAACAATCACTCTCCCTCCAAACTCATCCAACCACATAAAACTCTGACGCACCTACCCATCACCAACCACCTCCACTGCCATCCTAACCGTCCTATCCACCTCTCTACTCCCCCTCTCCCCCTTAATTATCACCATAATCTAG????????????????????????????????????????????????????????????????????????????????????????????????????????????????????????????????????????????????????????????????????????????????????????????????????????????????????????????????????????????????????????????????????????????????????????????????????????????????????????????????????????????????????????????????????????????????????????????????????????????????????????????????????????????????????????????????????????????????????????????????????????????????????????????????????????????????????????????????????????????????????????????????????????????????????????????????????????????????????????????????????????????????????????????????????????????????????????
???????????????????????????????????????????????????????????????????????????????????????????????????????????????????????????????????????????????????????????????????????????????????????????????????????????????????????????????????????????????????????????????????????????????????????????????????????????????????????????????????????????????????????????????????????????????????????????????????????????????????????????????????????????????????????????????????????????????????????????????????????????????????????????????????????????????????????????????????????????????????????????????????????????????????????????????????????????????????????????????????????????????????????????????????????????????????????????????????????????????????????????????????????????????????????????????????????????????????????????????????????????????????????????????????????????????????????????????????????------------TAACCTAACTCCCCTAC-TTAGTGT-----------------ACCCCCCC---TTTCCCC---AGGGGGGG-TATACTATGCATAATCGTGCATACATTTATATT------------
---------------------------------------------------------------------------CCACAT----------------ATAC--------TATGGTACCGCTAA-TATAT-ATTATAT--------------------ACGTACTAA-----------------A--CCCAT--TATATGTATA-----CGGGCATTAC------------------------ATATTGGGTTATGCTAGA-CGTACCAGATGGATTTATTGATCGTACACCTCACGA-GAGATCACCAACCCC-TGTCTGTAATGCTATTCCGTGACTAGCTTCAGGCCCATTCTTTCCCCCTACACCCCTCGCCCCTCTTGCTCTTTT--GCGCCTCTGGTTCCTCGGTCAGGCACATCCC-CCGCATAACTCCTGAACTTTCTCACTTTTC-ACGAAGTCATCTG-TGCGTTATCCTGCCCCTCTTCAGTCCG-GATCGCGGCATTTCCTTTCTTC-TCT-GCTGTTGGTTCTTCTTCTCT-TTGGGGCTTCTTCACAGGTTGCCCTTCACAGTGCCGTCGCCGAGTCCTACT-CAAGTGAAGCCTGGACTACTCCT--GCGTTGCGTCCTATCCTAGACCTCT-AGTGTCCCTCGATGATACGGTTTGCGTGTATTGGGTATCATTTTGACACTGATGCACTTTGGATCGCATTTGGTTATTGCTCTTCCACCCCCCC-GA-TAA--TGGTGCTATATAGTGAATGCTTGCCGGACATATTTTTACCAATTTTCACTTCCTCTATTTTTCTAACAAAACTAGGGAGTTTTCCAAATTTTTTTT-GTTTGTTTTGTTTAATTTTTTTTTTGTTTTTTAAAAACATTTTTTAAAAAA-CTAA--ATTACATACAAAC----------TCACCGCACA--------------------------------------------------------------
----------------------------------------------------------------------------------------------------------------------------------------------
	Coturnix_japonica           1010010101121111000100110101110111222111110111111111102111001110002000?01100111010011100110000001010001010000000000100{0 1}0ATGGCACCCAACATTCGCAAGTCACATCCCTTACTAAAAATAATCAATAACTCACTAATCGACCTTCCCACTCCCCCAAACATCTCCGCCTGATGAAACTTCGGCTCCCTACTAGCAATATGCCTCATCACCCAAATCCTCACCGGCCTTCTACTAGCCATACACTACACCGCAGACACCTCCCTAGCCTTCTCTTCCGTAGCCCACACATGTCGAAACGTACAGTACGGCTGACTCATTCGCAATCTCCATGCAAACGGCGCATCATTCTTCTTCATCTGCATCTTCCTCCACATCGGACGAGGCCTATATTACGGCTCCTACCTTTACAAAGAAACCTGAAACACAGGAGTAATCCTGCTTCTCACACTAATAGCCACTGCTTTCGTAGGATACGTCTTACCATGAGGCCAAATATCCTTCTGAGGTGCTACCGTCATCACAAACCTATTCTCAGCTGTACCCTACATCGGCCAAACCCTAGTAGAATGAGCCTGAGGAGGCTTTTCAGTTGACAATCCTACCCTAACCCGATTCTTCGCCCTCCACTTCCTCCTCCCATTCTTAATCGCAGGAATCACTATCATCCACCTCACATTCCTACACGAATCAGGCTCAAATAACCCATTAGGAATCTCATCTGACTCTGATAAAATCCCATTCCACCCATACTACTCTATCAAAGATATCCTAGGACTAACACTGATACTTACCCCATTCCTCACCCTAGCCCTATTTTCCCCAAACTTTTTAGGTGACCCAGAAAACTTTACTCCAGCCAACCCCCTAGTAACCCCTCCACACATTAAACCCGAATGGTACTTCCTATTTGCTTACGCCATCCTACGCTCAATTTCAAATAAGCTAGGAGGCGTACTTG
CCCTTGCAGCCTCAGTACTTATCCTCCTTCTAATCCCCTTCCTCCCCAAATCTAAACAACGAACCATAACATTCCGCCCACTTTCCCAAACCCTATTCTGACTTCTAGTAGCAAACCTACTAATCCTAACCTGAATCGGAAGCCAACCAGTAGAACACCCATTCATCATCATCGGCCAAATAGCATCCCTCTCCTACTTCACTATCCTACTCATCCTCTTCCCCATAATTGGAATACTAGAAAACAAAATACTAAATCACTAAATGAATCCCCATGCAAAACTAATCTCTATCATAAGCCTAGCCCTAGGGACCAGTATCACAATCTCTAGCAACCATTGAATCTTAGCCTGAACAGGTCTAGAAATCAATACCCTAGCCATCATCCCACTAATCTCAAAATCACACCACCCTCGAGCAATCGAAGCAGCAATCAAATACTTCCTAACCCAATCAACCGCATCCGCCCTAATCCTCTTCTCAAGCATAAACAACGCCTGATCTACTGGTCAATGAGACATTACACAACTTAACCACCCCACATCCTGCCTAATCCTAACAATAGCCATTGCAATCAAACTAGGTCTAGTTCCATTCCACTTCTGATTCCCTGAAGTCCTTCAAGGCTCCTCCCTAATCACAGCCCTTCTACTCTCTACCCTAATAAAACTCCCCCCAATAACCCTTCTCCTCATAACATCCCAATCCCTTAACCCTGCCCTCCTCACTCTACTAGCAGTTTCCTCCGCATTAGTTGGAGGCTGAATAGGCCTAAACCAAACACAAACACGAAAAATCCTAGCCTTCTCATCCATCTCCCACCTAGGATGAATAATCGTGATTATTATTTACAACCCAAAACTCACCATCCTAACCTTCATCATCTACTCATTAATAACATCCACTGTATTCCTATCTCTCTCGCAAATCAAAGTCCTAAAACTGTCAACAATACTCATCTCCTGAACAAAAACCCCAATACTAAATTCAACCATTATAGT
TACCCTCCTCTCCCTAGCAGGCCTCCCACCACTAACCGGTTTCATGCCAAAATGACTCATTATCCAAGAACTTACTAAACAAGAAATAACCCCAGTAGCTACAACCATTGCAATATTATCATTACTTGGCCTATTCTTCTATCTCCGCCTTGCATACCATTCAACAATCACACTTCCACCTAACTCATCTAACCATATAAAACTCTGACGCATCAACACAACACCAAACACCCCCACCGCTATCCTAACCGTCCTATCAATCTCTTTACTCCCCCTCTCTCCCCTAATCACTACTTTAGTTTAGGTACGTACAGCTCCTGGTTGCATTCACGTTGTCGGCTGCCTCCTACAGGCACCAGCTTGCACAGTTCCTGCTTTCGTTGCTGATTGCTGACCAGGATTTGGGGGCAGAAAAGAACATCAGGCATCACACCAGCCATTCCTTTTA-TTTTTCACCAGAGCA------------CGTCTGGTTTGTTAGGATGGATGTTTTGAACACCATTAACCTTAAGGGAAGTTTTCTTTGCTTGCTGCGAAGAAAATCAGATTTGGTGTTTCATTATAGTTCCCCCAAAAATATTTTCAGAAGGGGTTAGATGATTTCACTCATCTCTTAATGATCAGGTAGCTGAGGAGGTGCTGAGTCTGCCAGTTCTTGGGCTCTGGG-CAGGATCCCATCTCCTGCCTTCTGTAGTA--------------CGGAGCGCAGCAGGCAG----------------GGCTCTGTAGCTCTGCGTCTAACCCACTTCTTCCTCTCCTCCCTTTCAG?????????????????????????????????????????????????????????????????????????????????????????????????????????????????????????????????????????????????????????????????????????????????????????????????????
????????????????????????????????????????????????????????????????????????????????????????????????????????????????????????????????????????????????????????????????????????????????????????????????????????????????????????????????????????????????????????????????????????????????????????????????????????????????????????????????????????????????????????????????????????????????????????????????????????????????????????????????????????????????????????????????????????????????????????????????????????????????????????????????????????????????????????????????????????????????????????????????????????????????????????????????????????????????????????????????????????????????????????????????????????????????????????????????????????????????????????????????????????????????????????????????????????????????????????????????????????????????????????????????????????????????????????????????????????????????????????????????????????????????????????????????????????????????????????????????????????????????????????????????????????
????????????????????????????????????????????????????????????????????????????????????????????????????????????????????????????????????????????????????????????????????????????????????????????????????????????????????????????????????????????????????????????????????????????????????????????????????????????????????????????????????????????????????????????????????????????????????????????????????????????????????????????????????????????????????????????????????????????????????????????????????????????????????????????????????????????????????????????????????????????????????????????????????????????????????????????????????????????????????????????????????????????????????????????????????????????????????????????????????????????????????????????????????????????????????????????????????????????????????????????????????????????????????????????????????????????????????????????????????????????????????????????????????????????????????????????????????????????????????????????????????????????????????????????????????????
??????????????????????????????????????????????????????????????????????????????????????????????????????????????????????????????????????????????
	Ammoperdix_heyi             101000010112111100000011010111011122211111011111111010211100111000100011110011101001110011000001101000101000000000???000------------------------------------------------------------------------------------------------------------------------------ATCACTCAAATCCTCACCGGCCTTCTATTAGCTATGCACTATACCGCAGACACCACCCTAGCCTTTTCCTCCGTAGCCCACACATGTCGAAACGTACAATATGGCTGACTTATCCGAAACCTCCACGCAAACGGCGCTTCATTCTTCTTCATCTGCATCTACCTTCACATCGGGCGCGGCTTATACTACGGCTCTTACCTGTATAAAGAAACCTGAAACACAGGAGTAATTCTCCTCCTAACACTAATAGCCACTGCCTTCGTAGGCTACGTACTCCCATGAGGCCAAATATCATTTTGGGGCGCCACCGTCATTACAAACCTATTCTCAGCAATCCCTTATATCGGCCAAACCTTAGTAGAATGAGCCTGAGGGGGATTCTCAGTCGACAATCCCACCCTTACCCGATTCTTCGCCCTACACTTCCTTCTTCCATTCGTAATCGCAGGTATCACCATCATCCACCTTACATTCC???????????????????????????????????????????????GACAAAATCCCATTCCACCCCTACTACTCCATTAAAGACATCCTAGGACTAACACTAATACTAGCCCCATTTCTAACACTAGCTCTGTTCTCCCCCAACCTCCTAGGTGACCCAGAAAACTTTACCCCAGCCAACCCACTAGTAACT-------------------------------------------------------------------------------------
-----------------------------------------------------------------------------------------------------------------------------------------------------------------------------------------------------------------------------------------------------------------------?????????????????????????????????????????????????????????????????????????????????????????????????????????????????????????????????????????????????????????????????????????????????????????????????????????????????????????????????????????????????????????????????????????????????????????????????????????????????????????????????????????????????????????????????????????????????????????????????????????????????????????????????????????????????????????????????????????????????????????????????????????????????????????????????????????????????????????????????????????????????????????????????????????????????????????????????????????????????????????????????????????????????????????????????????????????????????????????????????????????????????????????????
????????????????????????????????????????????????????????????????????????????????????????????????????????????????????????????????????????????????????????????????????????????????????????????????????????????????????????????????????????????????????????????????????????????????????????????????????????????????????????????????????????????????????????????????????????????????????????????????????????????????????????????????????????????????????????????????????????????????????????????????????????????????????????????????????????????????????????????????????????????????????????????????????????????????????????????????????????????????????????????????????????????????????????????????????????????????????????????????????????????????????????????????????????????????????????????????????????????????????????????????????????????????????????????????????????????????????????????????????????????????????????????????????????????????????????????????????????????????????????????????????????????????????????????????????????
????????????????????????????????????????????????????????????????????????????????????????????????????????????????????????????????????????????????????????????????????????????????????????????????????????????????????????????????????????????????????????????????????????????????????????????????????????????????????????????????????????????????????????????????????????????????????????????????????????????????????????????????????????????????????????????????????????????????????????????????????????????????????????????????????????????????????????????????????????????????????????????????????????????????????????????????????????????????????????????????????????????????????????????????????????????????????????????????????????????????????????????????????????????????????????????????????????????????????????????????????????????????????????????????????????????????????????????????????????????????????????????????????????????????????????????????????????????????????????????????????????????????????????????????????????
????????????????????????????????????????????????????????????????????????????????????????????????????????????????????????????????????????????????????????????????????????????????????????????????????????????????????????????????????????????????????????????????????????????????????????????????????????????????????????????????????????????????????????????????????????????????????????????????????????????????????????????????????????????????????????????????????????????????????????????????????????????????????????????????????????????????????????????????????????????????????????????????????????????????????????????????????????????????????????????????????????????????????????????????????????????????????????????????????????????????????????????????????????????????????????????????????????????????????????????????????????????????????????????????????????????????????????????????????????????????????????????????????????????????????????????????????????????????????????????????????????????????????????????????????????
??????????????????????????????????????????????????????????????????????????????????????????????????????????????????????????????????????????????
	Tetraogallus_himalayensis   101001010112111100000011010011111122211111011111111110111100111000100010111011001100110011000101?01010100000000000??0000ATGGCACCCAACATCCGAAAATCCCACCCCCTACTAAAAATAATCAATAACTCCCTAATCGACCTCCCTACACCATCAAACATCTCTGCCTGATGAAACTTCGGCTCCCTATTAGCTGTATGCCTCATCACCCAAATCCTCACCGGTCTCCTATTAGCTGCGCATTACACCGCGGACACCTCCCTAGCCTTCTCCTCTGTGGCCCACACATGCCGAAACGTACAGTACGGCTGACTCATCCGAAACCTCCATGCAAACGGCGCCTCATTCTTCTTCATTTGCATCTTCCTCCACATCGGACGCGGCCTATACTACGGCTCCTACCTGCATAAAGAGACCTGAAACACAGGAGTAATTCTCCTCCTCACACTAATAGCCACTGCTTTCGTAGGCTATGTTCTCCCATGAGGCCGAATATCATTCTGAGGTGCTACCGGCATCACAAATCTATTCTCAGCAGTCCCCTACATCGGACAAACCCTCGTAGAATGAGCCTGAGGAGGCTTTTCAGTTGACAATCCTACCCTAACCCGATTCTTCGCCCTCCACTTCCTCCTCCCATTCTTAATCGCAGGAATCACTATCATCCACCTCACATTCCTACACGAATCAGGCTCAAATAACCCATTAGGAATCTCATCTGACTCTGATAAAATCCCATTCCATCCATACTACTCCATCAAAGACATCCTAGGCCTAACACTAATACTCATCCCACTTCTAACACTAGCCCTATTCTCCCCTAACCTCCTAGGCGACCCAGAAAACTTCACCCCAGCTAATCCATTAGTAACCCCCCCACACATCAAGCCTGAATGATACTTCCTATTCGCTTACGCCATCCTACGCTCAATCCCAAACAAACTCGGAGGTGTACTTG
CCCTAGCAGCCTCAGTACTCATCCTACTCCTAATCCCCTTTCTCCATAAATCCAAACAACGAACCATAACGTTCCGCCCATTCTCCCAGACCCTATTCTGACTCCTAGTAGCCAATCTCCTGATCCTAACATGAATCGGAAGCCAACCAGTAGAACACCCCTTCATCATCATCGGCCAAGTAGCCTCCTTTTCCTACTTCAGCATCCTACTAATCCTCCTTCCCATAATCGGAACACTAGAAAACAAAATACTCAACCACTAA?????????????????????????????????????????????????????????????????????????????????????????????????????????????????????????????????????????????????????????????????????????????????????????????????????????????????????????????????????????????????????????????????????????????????????????????????????????????????????????????????????????????????????????????????????????????????????????????????????????????????????????????????????????????????????????????????????????????????????????????????????????????????????????????????????????????????????????????????????????????????????????????????????????????????????????????????????????????????????????????????????????????????????????????????????????????????????????????????????????????????????????????????
????????????????????????????????????????????????????????????????????????????????????????????????????????????????????????????????????????????????????????????????????????????????????????????????????????????????????????????????????????????????????????????????????????????????????????????????????????????????????????????????????????????????????????????????????????????????????????????????????????????????????????????????????????????????????????????????????????????????????????????????????????????????????????????????????????????????????????????????????????????????????????????????????????????????????????????????????????????????????????????????????????????????????????????????????????????????????????????????????????????????????????????????????????????????????????????????????????????????????????????????????????????????????????????????????????????????????????????????????????????????????????????????????????????????????????????????????????????????????????????????????????????????????????????????????????
???????????????????????????????????????????????????????????????????????????????????????????????????????????????????????????????????????????????????????????????????????????????????????????????????????????????????????????????????????????????????????????????????????????????????????????????????????????????????????????????????????????????????????????????????????????????????????????????????????????????????????????????????????????????????????????????????????????????????????????????????????????????????????????????????????????????????????????????????????????????????????????????????????????????????????????????????????????????????????????????????????????????????????????????????????????????????????????????????????????????????????????????????????????????????????????????????????????????????????????????????????????????????????????????????????????????????????????????????????------------TAACCTAACTCCCCTAC-TAAGTGT-----------------ACCCCCCC---TTTCCCC---AGGGGGGG-TATACTATGCATAATCGTGCATACATTTATATA------------
---------------------------------------------------------------------------CCACAT----------------ATAT--------TATGGTACCGGTAA-TATAT-ATTATAT--------------------ATGTACTAA-----------------A--CCCAT--TATATGTATA-----CGGACATAAAT-----------------------CCCTAGGGTTATGCTCGT-CGTATCAGATGGATTTATTGGTCGTACACCTCACGA-GAGATCAGCAACCCC-TGCCTGTAATG-TACTTCATGAGTAGCTTCAGGCCCATTCTTTCCCCCTAAACCCCTCGCCCCTCTTGCTCTTTT--GCGCCTCTGGTTCCTCGGTCAGGCACATCCC-ATGCATAACTCCTGACTTTTCTCACTTTAC-ACGAAGTCATCTG-TGCGTTATCCTGCCCCTCTTCAGTCCGTGATCGCGGCATCTTATCTCTTC-TCT-GCTGTTGGTTCCTTTTCTCT-TTGGGGCTTCTTCACAGGTTGCCCTTCACAGTGCGGGTG-CGAGTGCTATT-CAAGTGAAGCCTGGACTACTCCT--GGTATGCGTCCTATCCTAGACCTCT-AGTGTCCCTCAATGAAACGGTTTGCGTGTATGGGGAATCATCTTGACACTGATGCACTTTGGATCGCATTTGGTTATGGCTATTCCACCCCCC--GG-TAA-ATGGGGCTATATAGTGAATGCTTGTCGGACATATTTTTACTAATTTTCACTTCCTCTATTTTTCCCACAAAACTAGGAAATTCTCCACAATTTTTTT--TGTTCGTTTGTTTAATTTTTTTTTGTTTTTTAAAAACGTTTTTTAAAAAAACTAA--ATTACATATAAAC-----------TACCGCATG--------------------------------------------------------------
----------------------------------------------------------------------------------------------------------------------------------------------
	Pternistis_squamatus        101001010112111100000011010111011122211111011111110010111100111000200010111011101101110011000000?01000100000000000???000---------------------------------------------------------------------------------------------------------------------------------ACCCAAATCCTCACCGGGCTTTTATTAGCCATACACTACACCGCAGACACTTCCCTTGCCTTCTCCTCCGTAGCCCACACATGCCGAAACGTACAATATGGCTGACTCATCCGTAACCTCCATGCAAACGGCGCCTCATTCTTCTTCATCTGCATCTTCCTCCACATCGGACGAGGCTTATACTACGGCTCCTACCTGTACAAAGAAACCTGAAACACAGGGGTAATCCTCCTCCTCACACTAATAGCCACCGCCTTCGTAGGCTACGTCCTCCCATGAGGCCAAATATCATTCTGAGGGGCTACTGTCATCACAAACCTATTCTCAGCTATCCCATACATCGGCCAGACTCTAGTAGAGTGGGCCTGAGGAGGATTCTCAGTAGACAACCCAACCCTCACCCGATTCTTCGCCCTCCATTTCCTCCTCCCCTTTGTAATCGCAGGAATCACTATCATCCATCTTACAT?CCTACACGAGTCAGGCTCAAACAATCCACTAGGCATCTCATCAGACTCTGACAAAATCCCATTCCACCCATACTACTCAATCAAAGACATTCTAGGCCTAACATTAATACTCACGCCATTCCTAACACTAGCCCTATTCTCCCCAAATCTCCTAGGTGACCCAGAAAACATCACCCCAGCCAACCCACTA-------------------------------------------------------------------------------------------
-----------------------------------------------------------------------------------------------------------------------------------------------------------------------------------------------------------------------------------------------------------------------ATGA?CCCCCATGCAAAACTAATCTCAACTGTAAGTTTAATTGTAGGAACCAGCATCACAATTTCTAGCAACCATTGGATCTTAGCCTGAGCGGGCCTAGAAATTAACACCCTAGCTATCATCCCACTCATCTCCAAATCACACCACCCCCGAGCTGTAGAGGCCGCAATCAAATACTTCCTCACCCAATCAACTGCATCGGCCCTAGTCCTCTTCTCAAGCATAAGCAATGCCTGATCCTCCGGCCAATGAGACATCACACAACTCAGCCATCCTACATCATGCCTAATACTGACAATAGCAATCTCAATCAAACTTGGACTAGTTCCATTCCACTTCTGGTTCCCCGAAGTACTTCAAGGCTCCTCCCTAGCCACTGCCCTACTATTATCTACTTTAATAAAACTCCCCCCAATATCCCTCCTACTCATAACATCCCAATCTCTAAACCCCACCCTACTCACCCCCCTAGCAATTCTATCAGCACTGATTGGAGGTTGAATGGGCCTAAACCAAACACAAACACGAAAAATCCTAGCCTTCTCATCCATCTCACACCTGGGTTGAATAGTCGTAATCATCACCTACAACCCACAACTTACCATTCTCACATTCGCCCTTTACACAATAATAACATCAGCCGTATTCCTATCCCTTGCCCAAATCAAAGTACTAAAACTATCAACAATACTTATCTCCTGGACAAAAACACCAATACTAAACACAACCATAATACT
TACACTCCTCTCCCTAGCAGGCCTTCCACCTTTAACAGGCTTTATGCCAAAATGATTTATCATTCAAGAACTCACCAAACAAGAAATAACTCCAACAGCTACAGTCATCTCATTACTCTCACTCCTGGGCTTATTCTTCTACCTACGCCTCGCATACCACTCAACAATTACACTGCCCCCAAACTCATCAAACCACATAAAACTCTGGCGCACCAACACAGCACCAAACACCCCCACCCCCATCCTAATCTCCCTATCAACTCTCCTACTGCCCCTCTCCCCTCTAATCATCACCATAATATA-GTACGTACAGCCC-TGGTTGCATTCACGTTGTNGGCTGCCTCCTACAGGCGCCAGCTTGCACAGTTCCTGCTTTCGTTGCTGATTGCTGAC-GGGATTTGGGGGCAGAAAAGACCACCAGGCATCACACCAGCCGTTCCTTTTA-TTTTTCACCAGAGCA------------CGTCTGGTTTGTTAGGATGGATGTTTTGAACACCATTAACCTTAAGGGAAGTTTTCCTTGCTTGCTGCAAAGAAAATCAAATTTGGTGTTTCATTATAGTTCCCC----ATATTTTTCAGAAGGGATTAAATGATTTCGCTCATCCCTTAATAATCAGGTAGCTGAGGAGATGCTGAGTCTGCCAGTTCTTGGGCTCTGGG-CAGGATCCTATCTCCTGCCTTCTCTAGG---------------CGGAGCGCAGCAGGCAG----------------GGCTCTGTGGCTCTGTGTCTAACCCACTTCTTCCTCTCCTCCCTTTCAG-----------------------------------------------------------------------------------------------------------------------------------------------------------------------------------------------------
-----------------------------------------------------------------------------------------TCATACAAGAAACCCAAATCAATAGCC--AT--TCGGCGTAAAGAGTGGCCACATGT-TATCTACATCAACTAAGATCGAAATGCAACTAAGCTGTCATAAGCCCAAGATACACCTAAGTCCAACATAAACA-CCATCTTAGACA-CCATGACCAATTTAAACCCACGAAAGCCAGGACACAAACTGGGATTAGATACCCCACTATGCCAGGCCCTAAATCTAGATACCCAA-ACATCTACTTACGT-ATCCGCCTGAGAACTACGAGCACAAACGCTTAAAACTCTAAGGACTTGGCGGTGCCCCAAACCCACCTAGAGGAGCCTGTTCTATAACCGATAATCCACGATTCACCCAACCATCCCTCGCCAA-CACAGCCTACATACCGCCGTCGCCAGCCCACCTCTAATGAAAGGACAA-CAGTGAGCTCAATAGTCCGC------ACTAACAAGACAGGTCAAGGTATAGCCCATGGGATGGAAGCAATGGGCTACATTTTCTAAA--AT-AGAA----CA---------AACGAAAAAGGG-CATGAAACC-GGCCCTTAGAAGGAGGATTTAGCAGTAAAGCGGGATCAT-----------------CTTGAGCCCGCTTTAAGAC-GGCCCTGAGGCACGTACATACCGCCCGTCACCCTCTTCAAGAGCCAC-C----TACCCCAA-TAAATA-ATTTATCCGCCCC-------AGGCTAAAGACGAGGCAAGTCGTAACAA---------------------------------------------TAATAGAACTCCCCTAC-ATAGTGT-----------------ACCCCCCC---TTTCCCC---AGGGGGGG-TATACTATGTATAATTGTACATACATTTATATA------------
---------------------------------------------------------------------------CCACAT----------------ACAT--------TATGGTACCGGTAC-TATAT-ATTATAT--------------------ACGTACTAA-----------------G--CCCAT--TATATGTAGA-----CGGACATAAC------------------------AACCTAGGTTATGCTAGA-CGTACCAGATGGATTTATTGATCGTACCCCTCACGA-GAGATCAGCAACCCC-TGCTCGTAATG-TACTCCATGACTAGCTTCAGGCCCATTCTTTCCCCCTAAACCCCTCGCCCTTCTTGCTCTTTT--GCGCCTCTGGTTCCTCGGTCAGGCACATCCC-ATGCATAACTCCTGACTTTTCTCACTTTTC-ACGAAGTCATCTG-TGGATTAT-CTGCCCCTCTTCAGTCCGTGATCGCGGCATCCTCTCTCTTC-TCT-GCTGTTGGTTCCTTTTTTCT-CTGGGGCTTCTGCACAGGTGGCCCTTCACAGTGCCGCTGCCGAGTCCTACT-CAAGTGAAGCCTGGACTACTCCT--GGTTTGCGTCCTATCCTAGACCTCT-AGTGTCCCTCGATGAGACGGTTTGCGTGTATGGGGAATCATCTTGACACTGATGCACTTTGGATCGCATTTGGTTATGGCTCTTCCACCCCCC--GG-TAA-ATGGGGCTATATAGTGAATGCTTGTCGGGCATATTTTTACTAAATTTCACTTCCTCTATTTTCTTAACAAAACTAGAGGATTCTCCACAATTTTTCT-TTGTTTTTTTTTTAATTTTTTTTTTGTTTTTTAAAAACATTTTTTAAAAAA-CTAA--ATCATACAAAAAC-----------TGCCGCACA--------------------------------------------------------------
----------------------------------------------------------------------------------------------------------------------------------------------
	Pternistis_afer             101001010112111100000011010111011122211111011111110010111100111000200010111011101101110011000100?01000101000000000???000---------------------------------------------------------------------------------------------------------------------------------ACCCAAATCCTCACCGGCCTTTTATTGGCCATACACTACACCGCAGACACCTCCCTCGCCTTCTCCTCCGTAGCCCACACATGTCGAAACGTACAGTATGGCTGACTCATCCGCAACCTCCATGCAAATGGTGCCTCATTCTTCTTCATCTGCATCTTCCTCCATATTGGACGAGGCCTGTACTATGGCTCCTACCTGTACAAAGAAACCTGAAACACAGGAGTAATCCTCCTCCTCACACTAATAGCCACCGCCTTCGTAGGCTATGTCCTTCCATGGGGCCAGATATCCTTCTGAGGGGCTACCGTCATCACAAATCTATTCTCAGCTATCCCCTACATCGGCCAAGCTCTAGTAGAGTGGGCCTGAGGGGGATTCTCAGTAGACAACCCAACCCTCACCCGATTCTTCGCCCTCCATTTCCTTCTCCCCTTTGCAATCGCAGGAATCACCATCATTCACCTTACATTCCTACACGAATCCGGCTCAAACAACCCACTAGGCATCTCATCAAACTCTGACAAAATCCCATTCCACCCATATTATTCAATCAAAGATATCCTAGGCCTAACATTAATACTCGCCCCATTCCTAACACTAGCCCTATTCTCCCCAAACCTCCTGGGTGACCCAGAAAACTTTACCCCAGCCAACCCATTA-------------------------------------------------------------------------------------------
-------------------------------------------------------------------------------------------------------------------------------------------------------------------------------------------------------------------------------------------------------------------------GA?CCCCCATGCAAAACTAATCTCAGCTGTAAGTTTAATTATAGGGACCAGCATCACAATTTCTAGCAACCATTGAATCTTAGCCTGGACAGGCTTAGAAATCAACACCCTAGCTATCATCCCACTCATCTCCAAGTCACACCACCCCCGAGCTGTAGAGGCCGCAGTCAAATACTTCCTCACCCAATCAACTGCATCAGCCCTAATCCTCTTTTCAAGCATATCCAATGCCTGATCCACTGGCCAGTGAGATATCACACAACTCAGCCACCCCACATCATGTCTAATCCTAACAATAGCAATCTCAATCAAACTTGGACTAGTTCCATTCCACTTCTGATTCCCCGAAGTACTTCAAGGCTCTTCCCTGGCCACCGCCCTACTACTATCTACTCTAATAAAACTCCCCCCAATATCTCTCCTACTCATAACATCCCAATCCCTAAGCCCCACCCTACTCATCCCACTAGCAATCCTATCAGCGCTGGTCGGAGGCTGAATAGGCCTAAACCAGACACAAACACGAAAAATCCTAGCCTTCTCATCCATCTCACACCTAGGCTGAATAGTCGTAATCATCACCTACAACCCACAACTTACCACTCTCACATTCGCCCTTTACACGGTAATAACATCAGCTGTATTCCTATCCCTTGCCCAAATCAAAGTACTAAAGCTGTCAACAATACTTATCTCCTGAACAAAAACACCGATACTAAACACAACCATGATACT
CACACTCCTCTCCCTAGCAGGCCTTCCACCTTTAACTGGCTTCATGCCAAAATGATTTATCATTCAAGAGCTCACCAAACAAGAAATAACCCCAACAGCTACAATCATCTCACTACTCTCACTCCTAGGCTTATTCTTCTACCTACGTCTTGCATACCACTCAACAATTACACTGCCTCCAAACTCATCAAACCACATAAAACTCTGACGCACCAACACAACACCAAACACCCCCACCACCATCCTAATTTCGCTATCAACTCTCCTACTGCCCCTCTCCCCTCTAATTATCACCATAGTATAGGTACGTACAGCCC-TGGTTGCATTCACGTTGTCGGCTGCCTCCTACAGGCGCCAGCTTGCACAGTTCCTGCTTTCGTTGCTGATTGCTGAC-GGGATTTGGGGGCAGAAAAGACCACCAGGCATCACACCAGCCGTTCCTTTTA-TTTTTCACCAGAGCA------------CGTCTGGTTTGTTAGGATGGATGTTTTGAACACCATTAACCTTAAGGGAAGTTTTCCTTGCTTGCTGCAAAGAAAATCAAATTTGGTGTTTCATTATAGTTCCCC-----TATTTTTCAGAAGGGATTAAATGATTT-GCTCATCCCTTAATAATCAGGTAGCTGAGGAGATGCTGAGTCTGCCAGTTCTTGGGCTCTGGG-CAGGATCCTGTCTCCTGCCTTCTCTAGG---------------TGGAGCGCAGCAGGCAG----------------GGCTCTGTGGCTCTGTGTCTAACCCACTTCTTCCTCTCCTCCCTTTCAG-----------------------------------------------------------------------------------------------------------------------------------------------------------------------------------------------------
-----------------------------------------------------------------------------------------TCATACAAGAAGCCCAAGTCAATAGCC--CT--TCGGCGTAAAGAGTGGTCACATGT-TATCTACGCCAACTAAGATCGAAATGCAACTGAGCTGTCATAAGCCCAAGATCCACCTAAGCCCAACCTAAACA-CCATCTTAGCCG-CCATGACCAATTTAAGCCCACGAAAGCCAGGGCACAAACTGGGATTAGATACCCCACTATGCCAGGCCTTAAATCTAGATACCCAA-ACATCTACTTACGT-ATCCGCCCGAGAACTACGAGCACAAACGCTTAAAACTCTAAGGACTTGGCGGTGCCCCAAACCCACCTAGAGGAGCCTGTTCTGTAACCGATAATCCACGATCCACCCAACCATCCCTCGCCAA-CACAGCCTACATACCGCCGTCGCCAGCCCACCTCCAATGAAAGAACAA-CAGTGGGCCCAATAGTCTAC------GCTAACAAGACAGGTCAAGGTATAGCCCATGGGATGGAAGCAATGGGCTACATTTTCTAAA--AT-AGAA----CA---------AACGAAAAAGGG-CATGAAACC-GGCCCTTAGAAGGAGGATTTAGCAGTAAAGCGGGATCAT-----------------CTTAGGCCTGCTTTAAGAC-GGCCCTGAGGCACGTACATACCGCCCGTCACCCTCTTCAAGAGCCAC-C----AACCCCAA-TAAATA-ATTTACCCACCCC-------AGGCTAAAGACGAGGTAAGTCGTAACAA---------------------------------------------TAATAGAACTCCCCTAC-ATAGTGT-----------------ACCCCCCC---TTTCCCC---AGGGGGGG-TATACTATGTATAATTGTACATACATCTATATA------------
---------------------------------------------------------------------------CCACAT----------------ACAT--------TATGGTACCGGTAC-TATAT-ATTGTAT--------------------ACGTACTAA-----------------G--CCCAT--TATATGTAGA-----CGGACATAAC------------------------AATCTAGGTTATGCTAGA-CGTACCAGATGGATTTATTGGTCGTACCCCTCACGA-GAGATCAGCAACCCC-TGCTCGTAATG-TACTCTATGACTAGCTTCAGGCCCATTCTTTCCCCCTACACCCCTCGCCCCTCTTGCTCTTTT--GCGCCTCTGGTTCCTCGGTCAGGCACATCCC-ATGCATAACTCCTGACTTC-CTCACTTTTC-ACGAAGTCATCTG-TGGATTAT-CTGCCCCTCTTCAGTCCGTGATCGCGGCATCTTCTCTCTTC-TTT-GCTGTTGGTTCCTTTTCTCT-CTGGGGGGTCTTCACAGGTTGCCCTTCACAGTGCCGCTGCCGAGTCCTACT-CAAGTGAAGCCTGGACTACTCCT--GGTTTGCGTCCTATTCTAGACCTCT-CGTGTCCCTCAATGAGACGGTTTGCGTGTATGGGGAATCATCTTGACACTGATGCACTTTGGATCGCATTTGGTTATGGCTCTTCCACCCCCC--GG-TAA-ATGGGGCTATATGGTGAATGCTTGTCGGACATATTTTTACCAATTTTCACTTCCTCTATTTTCTTAACAAAACTAGAGGATTCTCCACAATTTTTCT-TTGTTTTTTTTTTAATTTTTTTTTTATTTTTTAAAAACATTTTTTAAAAAA-CTAA--ATCATACAAAAAC-----------TTCCGCACA--------------------------------------------------------------
----------------------------------------------------------------------------------------------------------------------------------------------
	Alectoris_graeca            101001010112111100000011010111011122211111011111111110211100111000100010111011101101110011000101?01000100000000000??0000ATGGCACCCAATATCCGAAAATCGCACCCCCTACTAAAAATAATCAACAACTCCTTAATTGATCTTCCCACACCATCAAACATCTCTGCCTGATGAAACTTCGGCTCCTTACTAGCAGTATGTCTTATTACCCAAATCCTCACCGGCCTCCTCCTAGCAATACACTACACCGCAGACACCACCCTTGCCTTCTCATCAGTTGCCCATACATGTCGAAACGTACAGTACGGTTGACTCATCCGCAACCTTCATGCAAACGGCGCCTCATTCTTCTTCATTTGCATCTTCCTCCACATCGGACGCGGCCTATATTATGGCTCTTATCTTTATAAAGAAACCTGAAACACAGGAGTAATCCTACTCCTCACACTAATAGCCACCGCTTTCGTAGGCTATGTACTCCCATGGGGCCAAATATCCTTCTGAGGGGCTACCGTCATCACAAATCTATTCTCAGCCATCCCCTACATCGGACAAACCCTAGTAGAATGAGCCTGAGGGGGGTTCTCAGTCGACAACCCAACCCTTACCCGATTCTTCGCCCTCCACTTCCTCCTCCCCTTCGTAATCGCAGGAATCACTATCATTCACCTCACATTCCTCCACGAATCCGGCTCAAACAATCCACTGGGTATCTCATCAAACTCCGACAAAATCCCATTTCACCCATACTACTCCATCAAAGACATTCTAGGACTAGCATTAATATTTATTCCATTCCTAACACTAACCTTATTCTCCCCTAACTTCCTAGGTGACCCAGAAAACTTTAGCCCAGCCAACCCCCTAGTAACCCCCCCTCACATTAAACCAGAATGATATTTTCTATTCGCCTACGCCATCCTACGCTCAATCCCAAATAAACTCGGAGGCGTACTTG
CCCTGGCAGCCTCAGTACTCATCCTGCTTCTAATCCCATTCCTACACAAATCAAAACAACGAACCATAACATTCCGCCCACTCTCCCAAACCCTATTTTGACTCCTTGTAGCCAACCTCCTCATCCTAACATGAATCGGAAGCCAACCAGTAGAACACCCCTTCATCATCATTGGCCAAATAGCATCCCTTTCCTACTTCAGCATCCTATTAATCCTCTTCCCCATAATTGGCACCCTTGAAAATAAAATCCTCAACTACTAA?????????????????????????????????????????????????????????????????????????????????????????????????????????????????????????????????????????????????????????????????????????????????????????????????????????????????????????????????????????????????????????????????????????????????????????????????????????????????????????????????????????????????????????????????????????????????????????????????????????????????????????????????????????????????????????????????????????????????????????????????????????????????????????????????????????????????????????????????????????????????????????????????????????????????????????????????????????????????????????????????????????????????????????????????????????????????????????????????????????????????????????????????
????????????????????????????????????????????????????????????????????????????????????????????????????????????????????????????????????????????????????????????????????????????????????????????????????????????????????????????????????????????????????????????????????????????????????????????????????????????????????????????????????????????????????????????????????????????????????????????????????????????????????????????????????????????????????????????????????????????????????????????????????????????????????????????????????????????????????????????????????????????????????????????????????????????????????????????????????????????????????????????????????????????????????????????????????????????????????????????????????????????????????????????????????????????????????????????????????????????????????????????????????????????????????????????????????????????????????????????????????????????????????????????????????????????????????????????????????????????????????????????????????????????????????????????????????????
???????????????????????????????????????????????????????????????????????????????????????????????????????????????????????????????????????????????????????????????????????????????????????????????????????????????????????????????????????????????????????????????????????????????????????????????????????????????????????????????????????????????????????????????????????????????????????????????????????????????????????????????????????????????????????????????????????????????????????????????????????????????????????????????????????????????????????????????????????????????????????????????????????????????????????????????????????????????????????????????????????????????????????????????????????????????????????????????????????????????????????????????????????????????????????????????????????????????????????????????????????????????????????????????????????????????????????????????????????------------TAACCAAACTCCCCTAC-CTAGTGT-----------------ACCCCCCC---TTTCCCC---AGGGGGGG-TACACTATGCATAATCGTGCATATATTTATATG------------
---------------------------------------------------------------------------CCCCAT----------------ATAT---------ATGATAGCGGTAA-TATATA-TG-TAT--------------------ACGTACTAA-----------------A--CCCAT--TATATGTATA-----CGGACATAAC------------------------AACATTGGTTATGCCAGT-CGTATCAGATGGATTTATTGATCGTACACCTCACGA-GAGATCAGCAACCCC-TGCCCGTAATG-TACTTCATGACTAGCTTCAGGCCCATTCTTTCCCCCTACACCCCTCGCCCCTCTTGCTCTTTT--GCGCCTCTGGTTCCTCGGTCAGGCACATCCC-ATGCATAACTCCTGACTTTTCTCACTTTTC-ACAAAGTCATCTG-TGCGTTATCCTGCCCCTCTTCAGTCCGTGATCGCGGCATCTTCTTTCTTC-TTT-GCTGTTGGTTCCTCTTTTTT-CTGGGGCTTCTTCACAGGTTGCCCTTCACAGTGCGGGTG-CGAGTACTATT-CAAGTGAAGCCAGGACTACTCCT--GCGTTGCGTCCTATTCTAGACCTCT-CGTGTCCCTCAATGAGACGGTTTGCGTGTATGGGGAATCATTTTGACACTGATGCACTTTGGATCGCATTTGGTTATGGTTGTTCCACCCCCC--GG-TAA-ATGGGGCTATATAGTGAATGCTTGTCGGACATATTTTTACCATTTTTCACTTCCTCAATTTTTCCCACAAAACCAGGGAATTTCCCACAATTTTTTT-TTTGTTTTTTGTTTAATTTTTTTTTATTTTTTAAAAACATTTTTTAAAAAA-CAAA--ATAACATATAAAC-----------TACCGCATA--------------------------------------------------------------
----------------------------------------------------------------------------------------------------------------------------------------------
	Perdix_perdix               101001010112111100010011010111011122211111111111110010111100111000100010011011101011110011000000101010101000000000?10000ATGGCACCCAATATACGAAAATCCCACCCCCTACTCAAACTAATCAACAACTCCCTAATCGACCTCCCCACCCCATCAAATATCTCTGCCTGATGAAACTTCGGCTCCCTCCTAGCAGTATGCCTAATCACCCAAATCCTCACAGGCCTACTGCTAGCCATACATTACACCGCAGATACCTCCCTTGCCTTCTCCTCCGTAGCCCACACATGCCGAAACGTACAATATGGATGACTTATCCGTAACCTTCACGCAAACGGTGCCTCATTCTTCTTCATCTGCATCTTCCTCCACATCGGACGCGGCCTCTACTATGGCTCATACCTCTACAAAGAGACTTGAAATACAGGAGTAATCCTCTTCCTTGCACTCATAGCAACTGCTTTCGTAGGATATGTCCTCCCATGAGGACAGATATCATTCTGAGGAGCCACCGTCATCACAAATCTATTCTCAGCAATTCCCTACATTGGCCAAACCCTTGTAGAATGAGCCTGGGGGGGATTCTCAGTTGACAACCCGACCCTCACCCGATTCTTCGCCCTACATTTCCTCCTCCCCTTCCTAATCGCAGGTATCACTATTATCCACCTCATATTCTTGCACGAATCAGGCTCAAACAACCCCTTAGGAATCTCATCAAATTCAGATAAAATCCCATTCCACCCCTACTACTCCCTAAAAGACATTCTAGGCCTAGTACTCCTTCTCACCCCCTTCCTTTCACTAGCCCTATTTTCACCCAACCTCCTAGGTGACCCAGAAAACTTTACACCAGCAAACCCTCTAGTAACTCCCCCCCACATCAAACCAGAATGGTACTTCCTATTCGCCTACGCCATCTTACGCTCCATCCCAAACAAACTCGGAGGTGTACTAG
CACTAGCAGCATCAGTACTTATCCTCCTTCTCATCCCCTTCCTTCATAAATCTAAACAACGAAGTATAACCTTCCGCCCACTATCCCAAATCTTATTTTGACTCCTCGTAGCTAACCTCCTCATCCTAACCTGAGTTGGAAGTCAACCAGTTGAGCACCCATTCATCATCATCGGTCAAATAGCATCCCTCTCCTACTTCACCATCCTTCTATTCCTCTTCCCCACAATCAGTACACTAGAAAATAAAATTCTTGACTACTAGATGAACCCACATGCAAAGCTAATCTTCACCATAAGCCTAGCAGCAGGAACTAGCATCACTATCTCCAGCAACCACTGAATTCTAGCCTGAACAGGCTTAGAGATTAATACCCTAGCCATTATCCCCCTTATCTCCAAATCCCACCACCCCCGAGCGATTGAAGCAACCATCAAATACTTCCTTACCCAATCAACTGCATCCGCCCTGATTCTATTCTCGAGCCTAACTAACGCCTGATCTACGGGCCAATGAGACATCACGCAGCTCAACCACCCCACATCGTGCCTAATCTTAACAACAGCAATCGCAATCAAATTAGGACTAGTCCCATTCCACTTCTGGTTCCCAGAAGTTCTTCAGGGCTCCCAAATAACAACCGCCCTGCTACTCTCAACTCTTATAAAACTCCCCCCAATCTCCCTTCTCTTCTTAACATCACAATCCCTAAACCCCACCCTCCTCACCTTCCTAGCAATCTCCTCAACACTCATCGGAGGATGAATGGGCCTTAACCAAACACAAACACGGAAAATCCTAGCCTTTTCATCCATCTCTCACCTTGGTTGAATAACTGCCGTCATCGTCTACAATCCCCATCTCACCCTACTTACCTATGCTCTCTACGTAATAATAACAACCACCCTATTCCTGGCATTAACTCACACTAAAGTTCTTAAACTATCAACAATACTCATCTCTTGAACAAAAATACCTATACTAAATGCCACTATAATACT
AACACTTCTCTCCCTAGCAGGCCTTCCACCACTAACAGGCTTCATGCCAAAATGACTTATTATCCAAGAACTTATTGAACAGGAAATAACTCCCGCAGCTACAATCATCTCCCTATTATCACTCCTAGGTTTATTCTTCTACCTCCGTCTCGCATACCATTCAACTATCACGCTTCCCCCCAACTCATCTAACCACATAAAACTCTGACGCTCCAACAAAACATCAAACACCCCCACAGCCATTCTATCCGCCCTGTCAACCTCCCTACTGCCTATATCGCCTCTAATCGCCACTATCTTCTAGGTACGTACAGCCC-TGGTTGCATTCACGTTGTCGGCTGCCTCCTACAGGCACCAGCTTGCACAGTTCCTGCTTTCGTTGCTGATTGCTGACCAGGATTTGGGAGCAGGAAAGAACAACAGGCATCACGCCAGCCATTCATTTTATTTTTTCACCAGAGCA------------TGTCTGGTTTGTTAAGATGGATGTTTTGTACATCATTAACCTCAAGGGAAGTTTTCCTTGCTTGCTGCAAAGAAAATCAAATTTGGTGTTTCATTATAGTT--------------TTCAGAAGGGGTTAAACGATTTCGTTAATCTCTTAATAATCAGGTAGCTGAGGAGATACTGAGTCTGCCAGTTCTTGGGCTCTGGG-CAGGATCCCATCTCTTGCCTTCTCTAGGA--------------CGGAGCGCAGCAGGCAG--------GGCTCTGTAGCTCTGTGGCTCTGTGTCTAACCCGCTTCTTCCTCTCCTCGCTTACAGAAAGACTTAGTCCTAACCTTGCTATTGGTTTTTGCTAGACATATACATGCAAGTATCCGCACCCCAGTGAAAATGCCCCA---TATCCTTT--------ACCCCAAGCA-AGAGGAGCAGGTATCAGGC----ACACT-------AATGTAGCCCAAGACGCCTTGCCTAAGCCACACCCCCACGGGTATTCAGCAG
TAATTAACCTTAAGCAATAAGTGTAAACTTGACTTAGCCATAGCA----ATCCCT--CGGGTTGGTTAATCTTGTGCCAGCCACCGCGGTCATACAAGAAACCCTAGTCAATAGC---CC--CCGGCGTAAAGAGTGGTCATATGC-TATCTACAAC-CCTAAGATCGAAATGCAACTAAGCTGTCATAAGCCCAAGACTCACTTAAGCTCAACTTTA--ACCCATCTTAG-C-CCAATGATTAATTTAACCCCACGAAAGCCAGGACACAAACTGGGATTAGATACCCCACTATGCCTGGCCCTAAATCTAGACACCCGC----AC-ACCCG-AGTGTCCGCCTGAGAACTACGAGCACAAACGCTTAAAACTCTAAGGACTTGGCGGTGCCCTAAACCCACCTAGAGGAGCCTGTTCTGTAACCGATAATCCACGATTCACCCAACCACCCCTTGCCAG-TACAGCCTACATACCGCCGTCGTCAGCCCACCTGAAATGAAAGACCAA-CAGTGGGCTCAATAGCC--CCC----GCTAATAAGACAGGTCAAGGTATAGCCTATGGGGTGGGAGAAATGGGCTACATTTTCTACC--AT-AGAA----TAGA---------CGGAAAAGGA-CGTGAAATT-CGTCCTTGGAAGGAGGATTTAGCAGTAAAATGGGACCATAAC--------------CCTAAGCCCACTTTAAGCT-GGCCCTGGGGCACGTACATACCGCCCGTCACCCTCTTCACAGGCCAC-----CAGTATTGA-TAAATA-ATACCTCACCCCC--------AGCCAAAGACGAGGTAAGTCGTAACAAGGTAAGCGTACCGGAAGGTGCGCTTAGACCAC-------------TAACTGAACTCCCCTAC-ATAGTGT-----------------ACCCCCCC---TTTCCCC---AGGGAGGG-TATGCTATGTACA-GCGTGCATATCTTTGTGTT------------
---------------------------------------------------------------------------CCCCAT----------------ACAT--------TATGGTAACAGTAC-TATATATTA-TAT------------------A-CCGTACTAG-----------------G--CCCAT--TATATGTAAA-----CGGACATTAC------------------------ACTATCGGTTATGCTCGA-CGTACCAGATGGATTTATTGATCGGACACCTCACGA-GAGATCAGCAACCCC-TGCCCGTAATG-TACTTCATGACTAGCTTCAGGCCCATTCTTTCCCCCTACACCCCTCGCCCTACTTGCTCTTTT--GCGCCTCTGGTTCCTCGGTCAGGAACATCCC-ATGCATAACTCCTGAACTCC-TCACTTTTC-ACGAAGTCATCTG-TGCATTATTTT-CCCCTCTTCAGTCCGTGATCGCGGCATCTTCTTTCTTC-ATT-GCTGTTGGTTCCTCTTTTAT-CTGGGGCTTCTTCACAGGTTGCCCTTCACAGTGCGG-TG-CGAGTACTACT-CAAGTGAAGCCTGGACTACTCCT--GCGTTGCGTCCTATCCTAGTCCTCA-AGTGTCCCTCAATGAGACGGTTTGCGTGTATGGGGAATCATCTTGACACTGATGCACTTTGGATCGCATTTGGTTATGGCTCTTCCACCTCCTC-GG-CAGCATGGTGCTATTTAGTGAATGCTTGTCGGACATATTTTTGCAAATTTTCACTTCCTCAATTTTTTCCACAAAACCAGGAAGTTTCCCACATTTTTTT------------TTGAATTTTTTTAAATTTTTTTACAAACATTTTTAAAAAAA-ATAA--ATTAAACTAAATT-AAACTAAAATTTCCGCTCA--------------------------------------------------------------
----------------------------------------------------------------------------------------------------------------------------------------------
	Callipepla_squamata         001100010112111010000011010111011122211111111111111010211100111010200011010011101001110011010000?01000100001000000?1?000--------------------------------------------------------------------------------------------------CTTCGGTTCCCTACTAGCAATATGCCTAATAACCCAAATCATCACTGGACTACTCTTAGCCACACATTACACCGCAGATACAACCCTAGCCTTCTCCTCAGTTGCCCACACATGTCGAAACGTCCAATATGGATGACTCATCCGCAACCTCCATGCAAACGGCGCTTCATTCTTCTTCATCTGCATCTACCTACACATCGGACGAGGACTCTATTACGGCTCCTACCTCTACAAAGAAACATGAAACACAGGAGTTATCCTACTCCTGACACTTATAGCAACCGCCTTCGTGGGCTACGTCCTCCCATGAGGGCAAATATCCTTCTGAGGAGCTACCGTCATCACCAACCTATTCTCAGCTATCCCATACATCGGACAAACCCTAGTAGAATGAGCCTGAGGGGGATTTTCAGTCGACAACCCGACCCTCACT-------------------------------------------------------------------------------------------------------------------------------------------------------------------------------------------------------------------------------------------------------------------------------------------------------------------------------------------------------------
-----------------------------------------------------------------------------------------------------------------------------------------------------------------------------------------------------------------------------------------------------------------------ATGAACCCCCATGCAAAACTAATTATTAGCCTCAGTCTAATTACAGGAACCACAATCACAATCTCCAGCAACCACTGAATCATAGCCTGAACCGGCCTAGAAATCAACACCCTAGCCATCATTCCCCTCATTTCAAAATCCCACCACCCACGAGCAATTGAAGCTTCAATCAAATACTTCCTCACCCAATCAGCTGCCTCTGCACTAATCCTATTCTCAAGTATAATCAATGCCTGATCAACTGGACAATGAGACATCACACAACTCAACAATCCAGTATCATGCCTCATAATGACAATAGCC--------------------------------------------------------------------------------------------------------------------------------------------------------------------------------------------------------------------------------------------------------------------------------------------------------------------------------------------------------------------------------------------------------------------------------------------------
----------------------------------------------------------------------------------------------------------------------------------------------------------------------------------------------------------------------------------------------------------------------------------------------------------------????????????????????????????????????????????????????????????????????????????????????????????????????????????????????????????????????????????????????????????????????????????????????????????????????????????????????????????????????????????????????????????????????????????????????????????????????????????????????????????????????????????????????????????????????????????????????????????????????????????????????????????????????????????????????????????????????????????????????????????????????????????????????????????????????????????????????????????????????????????????????????????????????????????????????????????????????????????????????????????????????????????????????????????????????????????????????????
???????????????????????????????????????????????????????????????????????????????????????????????????????????????????????????????????????????????????????????????????????????????????????????????????????????????????????????????????????????????????????????????????????????????????????????????????????????????????????????????????????????????????????????????????????????????????????????????????????????????????????????????????????????????????????????????????????????????????????????????????????????????????????????????????????????????????????????????????????????????????????????????????????????????????????????????????????????????????????????????????????????????????????????????????????????????????????????????????????????????????????????????????????????????????????????????????????????????????????????????????????????????????????????????????????????????????????????????????????------------TAATATAACCCCTCTAT-TGAATGT-----------------GCCCCCCC---CTTCCCC---AG-AGGGG-TATTCTATGTACG-TCGTGCATACATTTATATT------------
---------------------------------------------------------------------------CCCCAT----------------ACAT--------TATGGTCACAGTAA-TAACT-ATG-TAT--------------------ACGTACTAA-----------------G--CCCAT--TGTATGTAAA-----CGGACATCAA------------------------CTTTTTGGTTATGCTAGA-CGTACCAGATGGATTTATTGATCGTACCCCTCACGA-GAGATCACCAACCCC-TGCCCGTAATG-TTAATCATGACTAGCTTCAGGCCCATTCTTTCCCCCTACACCCCTAGCCCATCTTGCTCTTTT--GCGCCTCTGGTTCCTCGGTCAGGGCCATCAC-CCGCTTTACTCCTGATTTCC-TCACTTTTC-ACGAAGTCATCTG-TGGATGGTTTC-CCCCTATTTAGTCCGTGATCGCGGCATCTAGTCTCTCC-TTTCGCTGTTGGTTCCTTTTTTTT-CTGGGGCTTCTTCACAGGTTGCCCTTCACAGTGCCGTCGCCGAGTGCTATT-CAAGTGAAGCCTGGTCTACACCT--GCCTTCCGTCCTGTTCTAGACCTCT-CGTGTCCCTCAATGATACGGTTTGCGTGTATTTGGTATCATTTTGACACTGATGCACTTTGGATCGCATTTGGTTATGGTTCCTCCCCCCCC---GA-CAACATGGTGCTATTTAGTGAATGCTTGTCGGACATATTTTTACGAATTTTCAATTCCTCTATTTTCTCAACAAAACTAGAAGATTTCCCACAATTTTATT-CT-AGT---TTTTGTTTAATTTTT-------TTTAAACATTTTTTAAAAAA-TTTA--ATTTCATTCGAAC----------AATCCGCTTC--------------------------------------------------------------
----------------------------------------------------------------------------------------------------------------------------------------------
	Rollulus_roulroul           101000010112111100000011010011011122211111011111111010211100111000?00010010011101001110011000100101000102000000000?1?000ATGGCACCCAACAATCGAAAATCACACCCCCTTTTAAAACTAATCAACAGCTCTCTAATTGATCTCCCCACCCCATCAAACATTTCCGCCTGATGAAACTTTGGCTCCCTCCTAGCAATATGCTTAGCCACCCAAATTATCACCGGCCTACTACTAGCAACACACTACACCGCAGACACCTCTTTAGCCTTCTCCTCAGTAGCCCACACATGCCGAAACGTACAATACGGCTGACTTATCCGCAACCTCCATGCAAACGGTGCATCATTATTCTTCATCTGCATCTACCTGCACATCGGGCGAGGCCTATACTATGGCTCTTATCTGTATAAAGAAACCTGAAACACAGGAGTTATTCTCCTCCTCACACTAATAGCAACTGCCTTCGTGGGATATGTACTCCCATGAGGGCAAATATCCTTCTGAGGAGCCACTGTCATCACCAACCTATTCTCAGCAATCCCCTACATCGGACAAACCCTAGTAGAATGAGCCTGGGGCGGATTTTCAGTTGACAACCCAACACTCACCCGATTCTTCGCCCTACACTTCCTCCTCCCCTTTGCCATCGCAGGAATCACAATCGTCCACCTCACATTCCTTCACGAATCGGGCTCAAACAACCCCCTAGGCATCTCATCCGACTCTGACAAAATTCCATTTCACCCATACTACTCCCTCAAGGATATCCTTGGCTTATCACTAATACTCACTCCCCTCCTCACACTAGCCCTATTCTCCCCTAACCTCCTAGGTGACCCAGAAAACTTTACCCCCGCAAACCCACTAGTAACCCCTCCACACATTAAACCAGAATGATACTTCCTATTTGCCTATGCCATCCTACGCTCAATCCCAAATAAACTCGGAGGCGTACTAG
CATTAGCAGCATCCGTACTCATCCTCCTCCTAATCCCATTTCTCCACAAATCAAAACAACGAACCATAACATTTCGCCCCCTTTCTCAAATCTTATTCTGACTCTTAACCGCCAACCTCCTCATCTTAACCTGAGTTGGTAGCCAGCCAGTAGAACACCCATTCATCCTAATCGGACAAATCGCATCCCTCTCCTACTTCAGCATCCTACTTATCCTTTTCCCCATAATTGAAATGCTAGAAAACAAAATACTC???TGCTAA?????????????????????????????????????????????????????????????????????????????????????????????????????????????????????????????????????????????????????????????????????????????????????????????????????????????????????????????????????????????????????????????????????????????????????????????????????????????????????????????????????????????????????????????????????????????????????????????????????????????????????????????????????????????????????????????????????????????????????????????????????????????????????????????????????????????????????????????????????????????????????????????????????????????????????????????????????????????????????????????????????????????????????????????????????????????????????????????????????????????????????????????????
????????????????????????????????????????????????????????????????????????????????????????????????????????????????????????????????????????????????????????????????????????????????????????????????????????????????????????????????????????????????????????????????????????????????????????????????????????????????????????????????????????????????????????????????????????????????????????????????????????????????????????????????????????????????????????????????????????????????????????????????????????????????????????????????????????????????????????????????????????????????????????????????????????????????????????????????????????????????????????????????????????????????????????????????????????????????????????????????????????????????????????????????????????????????????????????????????????????????????????????????????????????????????????????????????????????????????????????????????????????????????????????????????????????????????????????????????????????????????????????????????????????????????????????????????????
????????????????????????????????????????????????????????????????????????????????????????????????????????????????????????????????????????????????????????????????????????????????????????????????????????????????????????????????????????????????????????????????????????????????????????????????????????????????????????????????????????????????????????????????????????????????????????????????????????????????????????????????????????????????????????????????????????????????????????????????????????????????????????????????????????????????????????????????????????????????????????????????????????????????????????????????????????????????????????????????????????????????????????????????????????????????????????????????????????????????????????????????????????????????????????????????????????????????????????????????????????????????????????????????????????????????????????????????????????????????????????????????????????????????????????????????????????????????????????????????????????????????????????????????????????
????????????????????????????????????????????????????????????????????????????????????????????????????????????????????????????????????????????????????????????????????????????????????????????????????????????????????????????????????????????????????????????????????????????????????????????????????????????????????????????????????????????????????????????????????????????????????????????????????????????????????????????????????????????????????????????????????????????????????????????????????????????????????????????????????????????????????????????????????????????????????????????????????????????????????????????????????????????????????????????????????????????????????????????????????????????????????????????????????????????????????????????????????????????????????????????????????????????????????????????????????????????????????????????????????????????????????????????????????????????????????????????????????????????????????????????????????????????????????????????????????????????????????????????????????????
??????????????????????????????????????????????????????????????????????????????????????????????????????????????????????????????????????????????
	Arborophila_torqueola       101000010111011000000011010{0 1}11011122211111011111111110211100111000?000110110111010?1110011000100?01000101000000000?1?000ATGGCACCCAACATTCGAAAATCACACCCCCTTCTAAAACTAATTAACAACTCCCTAGTCGACCTTCCCACCCCATCAAATATCTCCGCCTGATGAAACTTCGGCTCCCTTCTAGCAATGTGCCTAGCTACTCAAATCCTCACTGGCCTTCTGCTAGCAATACACTACACCGCAGACACCTCCCTTGCATTCTCCTCCGTAGCCCACACATGCCGAAACGTACAATACGGATGACTCATCCGAAACCTCCATGCAAACGGCGCTTCACTCTTCTTTATCTGCATTTACCTACACATCGGACGCGGTCTCTACTATGGCTCCTACTTATATAAAGAAACCTGAAATACAGGAGTAGTCCTTCTACTAACACTCATAGCAACAGCTTTCGTAGGCTACGTCCTTCCATGAGGGCAGATATCCTTTTGAGGAGCAACAGTCATTACTAACCTATTTTCAGCAGTCCCTTACATCGGACAGACCCTAGTAGAATGAGCCTGGGGTGGATTCTCAGTTGATAACCCCACTCTCACCCGATTCTTTGCCCTACACTTCCTACTCCCCTTCATCATTGCAGGAATTACAATTATCCACCTCACATTTCTACACGAATCAGGCTCAAACAACCCACTAGGCATCCCATCCAACCCCGACAAAATTCCATTCCACCCCTACTACTCCTTCAAAGACCTCCTAGGCCTCGCATTAATACTTACCCCCCTCCTCATACTAGCCCTATTCTCCCCCAACCTCCTAGGCGACCCAGAGAACTTTACCCCAGCAAATCCCCTAGTAACACCACCCCACATCAAACCAGAATGGTACTTCTTATTTGCTTACGCCATTTTACGCTCAATCCCAAATAAACTTGGAGGAGTACTAG
CACTAGCAGCATCCGTCCTCATCCTACTCCTAATCCCCTTTCTTCACAAATCAAAACAACGAACCATGACATTCCGCCCCCTTTCACAAATCCTTTTCTGACTTCTAATCGCTAACCTTCTTATCCTAACCTGAATTGGGAGTCAACCAGTAGAACAACCATTCATCATCATCGGACAAATCGCATCCACTTCCTACTTCAGTATCCTACTACTCCTCTTCCCCATAATCGGAGCCCTAGAGAACAAGATACTTAGCCACTAA?????????????????????????????????????????????????????????????????????????????????????????????????????????????????????????????????????????????????????????????????????????????????????????????????????????????????????????????????????????????????????????????????????????????????????????????????????????????????????????????????????????????????????????????????????????????????????????????????????????????????????????????????????????????????????????????????????????????????????????????????????????????????????????????????????????????????????????????????????????????????????????????????????????????????????????????????????????????????????????????????????????????????????????????????????????????????????????????????????????????????????????????????
????????????????????????????????????????????????????????????????????????????????????????????????????????????????????????????????????????????????????????????????????????????????????????????????????????????????????????????????????????????????????????????????????????????????????????????????????????????????????????????????????????????????????????????????????????????????????????????????????????????????????????????????????????????????????????????????????????????????????????????????????????????????????????????????????????????????????????????????????????????????????????????????????????????????????????????????????????????????????????????????????????????????????????????????????????????????????????????????????????????????????????????????????????????????????????????????????????????????????????????????????????????????????????????????????????????????????????????????????????????????????????????????????????????????????????????????????????????????????????????????????????????????????????????????????????
???????????????????????????????????????????????????????????????????????????????????????????????????????????????????????????????????????????????????????????????????????????????????????????????????????????????????????????????????????????????????????????????????????????????????????????????????????????????????????????????????????????????????????????????????????????????????????????????????????????????????????????????????????????????????????????????????????????????????????????????????????????????????????????????????????????????????????????????????????????????????????????????????????????????????????????????????????????????????????????????????????????????????????????????????????????????????????????????????????????????????????????????????????????????????????????????????????????????????????????????????????????????????????????????????????????????????????????????????????------------TAACCTAACCCCCCTAC-TGAGTGT-----------------ACCCCCCC---TTTCCCC---AGGGGGGG-TATACTATGTATAATCGTGCATACATTTATATT------------
---------------------------------------------------------------------------CCACAT----------------ATAT--------TATGGTACCGGTAA-TATAT-ATTATAT--------------------TAGTACTAA-----------------A--CCCATTATAT--GTATA-----CGGGCATTAA------------------------AGCT-TGGTTATGCTCGATCGTACCAGATGGATTTATTGATCGTACACCTCACGA-GAGATCAGCAACCCC-TGCCCGTAATG-TCCTTCATGACTAGCTTCAGGCCCATTCTTTCCCCCTACACCCCTCGCCCTTCTTGCTCTTTT--GCGCCTCTGGTTCCTCGGTCAGGGCCATCAC-CCGCTTAACTCCTGAACTTCCTCACTTTTC-ACGAAGTCATCTG-TGCATTATTCT-CCCCTCTTTAGTCCGTGATCGCGGCATTTTCTTTCTTC-ATT-GGTGTTGGTTCCTTTTCTCT-TTGGGGCTTCTTCACAGGTTGCCCTTCACAGTGCCGTCNCCGAGTCCTACT-CAAGTGAAGCCTGGACTACACCT--GGTTTGCGTCCTATTCTAGACCTCT-CGTGTCCCTCAATGATACGGTTTGCGTGTATGGGGAATCATTTTGACACTGATGCACTTTGGATCGCATTTGGTTATGGCTCTTCCACCCCCCC-GG-TAA-ATGGGGCTATTTAGTGAATGCTTGTCGGACATATTTTTGCCAATTTTCACTTCCTCTATTTTCCTAACAAAACTAGGAAATTTTCCACAATTTTTAC-TTTGTTTTTTTTTAATTTTTTTTTCGTTTTTTAAAATCATTTTTAAAAAAA-ACAA--ATCATATCAAAAC----------AGACCGCTTA--------------------------------------------------------------
----------------------------------------------------------------------------------------------------------------------------------------------
	Acryllium_vulturinum        101000110111001100000?110100111111110111010111111100010011000100002000111100?0111-01110011100110101010100000000000?10000ATGGCCCCCAACATCCGAAAATCCCATCCCCTACTAAAAATAATCAACAACTCCCTAATCGACCTTCCCACTCCATCAAACATCTCTGCCTGATGAAACTTTGGATCCCTCCTAGCAATCTGCCTCATGACCCAAATCATCACCGGCCTCTTACTAGCCGCCCACTATACTGCAGACACCTCACTAGCTTTCTCCTCCGTGGCCCACATGTGCCGAAACGTCCAATACGGATGACTTATCCGAAACCTACACGCAAACGGAGCCTCATTCTTCTTCATCTGCATCTACCTCCACATCGGCCGAGGCCTCTACTACGGCTCATACCTTTACAAAGAAACCTGAAACACAGGAGTAATTCTCCTCCTCACACTGATAGCCACCGCCTTCGTAGGCTACGTACTCCCATGAGGCCAAATATCATTCTGAGGAGCGACCGTCATCACCAATCTATTTTCAGCTATTCCTTACATTGGACAAACCTTAGTAGAATGAGCGTGGGGAGGGTTTTCAGTTGATAACCCAACCCTCACCCGATTCTTCGCCCTACACTTCCTCCTCCCCTTCGCCATCGCAGGAATTACCATCATCCACCTCACATTCCTTCACGAATCAGGCTCAAACAACCCCCTAGGCATTACATCAAACTCAGATAAAATCCCATTCCACCCCTACTACTCCATCAAAGACATCCTAGGCCTGGTACTCATACTCACCCCCCTCCTAACATTAACCCTATTCTCCCCAAACCTTCTAGGCGACCCAGAAAACTTCACCCCAGCTAACCCACTAGTAACACCCCCACACATCAAACCGGAATGGTACTTCCTGTTCGCCTACGCTATTCTACGCTCAATCCCAAATAAACTTGGAGGCGTACTAG
CACTAGCAGCCTCCGTACTCATTCTCCTCCTAATCCCCTTCCTTCATAAATCTAAACAGCGAACCATAACATTCCGCCCCCTCTCTCAACTACTTTTCTGACTGCTAGTAGCCAACCTACTTATCCTAACTTGAGTGGGCAGCCAACCCGTAGAACATCCCTTCATCATCATTGGTCAACTAGCATCACTCCTATATTTCACTACCCTACTAATCTTATTCCCCCTAGTCGGAACCCTAGAAAACAAAATACTCGGCTACTAAATGAACCCACACGCAAAACTAATCACCTCCCTAAGCCTAGTCGCAGGGACAAGCATCACAATTTCTAGCAACCATTGAATTACGGCATGAACTGGCCTAGAAATCAACACCCTGGCTATTATCCCCCTAATCTCTAAACCCCACCACCCCCGAGCAATTGAAGCTGCCATCAAATACTTTCTCACCCAATCAACTGCATCAGCCCTAATCCTCTTTTCCAGCATAGCCAACGCCTGACACACAGGCCAATGAGACATTACACAACTAAGCCATCCGACATCCTGCCTCGTATTAACAATAGCAATTGCAATCAAATTAGGACTGGTTCCATTCCACTTTTGATTCCCCGAAGTACTCCAAGGATCATCTCTAACCACTGCCCTGCTACTCTCAACCTTAATAAAACTACCCCCAATCACTCTGCTCCTAATGACATCACAATCCCTCAACCCCACCCTACTCGCTTCCCTAGCAATTAGCTCAACCTTAATCGGAGGCTGAACAGGCTTGAACCAAACACAAACACGAAAAATCCTAGCCTTCTCATCCATTTCTCACCTCGGCTGAATAGTCGCAGTCATTACCTACAGCCCTAAATTAACCTTCCTCACCTTCCTCCTCTACACCCTAATAACAACAGCCATCTTTCTCTCCTTAAACCAAATCAAAGTTTTAAAACTATCAACAATACTCATCTCATGAACAAAAACCCCAATATTAAACGCAACCCTAATACT
CACCCTCCTATCCCTAGCAGGCCTACCCCCACTGACAGGCTTCATGCCTAAATGACTCATCATCCAAGAACTCACTAAACAAGAAATAACACCAACAGCCACAATCATTACTATACTCTCTTTACTGGGCCTATTCTTCTACCTCCGTCTAGCATACCACTCAACAATCACACTTCCCCCTAACTCCTCTAACCACATAAAACTATGGCGCACTAACAAAACATCAAACACTACCACTGCCATCCTAATTGCACTATCAACATCCCTACTACCCCTCTCACCCCTAATACTTACCATAACCTA-GTACGTACAGCCCGGGGTTGCATTTGTGTTGTCGGCTGCCTCCTACAGGCACCAGCTTGCACAGTTCCTGCTTTCGTTGCTGATTGCTGCCCAGGATTTGGGAGCAGAAAAGAACACCAGGCATCATGCCAGCCATTCAGTGC--TTTTTCACCAGAGTA------------TGTCTGGTTTGTTAGGATGGATGTTTTGAACACCATTAACCTTAAGGGAGGTTTTCCTTGCTTCCTGCAAAAAAAATGAAATTTGGTGTTTCATTATAGTTCCCCAAAAATATTTTTCAGAAATGGTGAAATGATTTCACTCATCTCTTAATAACCATGTAGCTGAGGAGATGCTGAGTCTGCCAGTTCTTGG----TGGG-CAGGATCCCATCTCCTGCCTTCTTGGGG---------------CAGTGCGCAGCAGGCAG----------------GGTTCTGTGGCTCTGTGCCTAACCCACTTCTTCCTCTCCTCACTTTCAGAAAGACTTAGTCCTAACCTTATTATTGGCTTTTGCTAGACATATACATGCAAGTATCCGCATTCCAGTGAAAATGCCCTTA--AACCTTCA-------CACCCCAAAGCAAAAGGAGCAGGCATCAGGC--ACACCAA-------ACAGTAGCCCAAGACGCCTTGCT-AAGCCACACCCCCACGGGTATTCAGCAG
TAGTTAACATTAAGCAATAAGTGTAAACTTGACTTAGCCATAGCAACA--CACTT-CAGGGTTGGTAAATCTTGTGCCAGCCACCGCGGTCATACAAGAAACCCTAGTCAATAAT-CCCT--CCGGCGTAAAGAGTGGCTACATGT-TATCCC-ACCAACTAAGATCAAAATGCAACTAAGCTGTCATAAGCCAAAGATTCACCTAAGCCCAACCTCAAAA-CCATCTTAGCCA-CCACGACCAATTTCAACCCACGAAAGCCAGGGCACAAACTGGGATTAGATACCCCACTATGCCTAGCCCTAAATCCAGATA-CTTT-AATAC--TTTA--GTATCCGCCTGAGAACTACGAGCACAAACGCTTAAAACTCTAAGGACTTGGCGGTGCCCCAAACCCACCTAGAGGAGCCTGTTCTATAACCGATAATCCACGATTCACCCAACCACCCCTTGCCAA-CACAGCCTACATACCGCCGTCGCCAGCCCACCTACA-TGAAAGCACAA-CAGTGAGCCAAATAGCCCCC------GCTAACAAGACAGGTCAAGGTATAGCTCATGAGGTGGAAGAAATGGGCTACATTTTCTAGC--AT-AGAA----CACTT-------ACGAAAAAGAG-CATGAAATC-TGCCCTTAGAAGGAGGATTTAGCAGTAAAATGGGACCATACA--------------TCCAAGCCTACTTTAAGCT-GGCTCTGGGGCACGTACATACCGCCCGTCACCCTCTTCGCAAGCCAC-CAATCCCAATAAA-TAATAC-ACCCAGCCTACCCCCCTTTAAGGCCAAAGACGAGGTAAGTCGTAACAAGGTAAGTGTACCGGAAGGTGTACTTAGACCACC?????????????????????????????????????????????????????????????????????????????????????????????????????????????????????????????????
????????????????????????????????????????????????????????????????????????????????????????????????????????????????????????????????????????????????????????????????????????????????????????????????????????????????????????????????????????????????????????????????????????????????????????????????????????????????????????????????????????????????????????????????????????????????????????????????????????????????????????????????????????????????????????????????????????????????????????????????????????????????????????????????????????????????????????????????????????????????????????????????????????????????????????????????????????????????????????????????????????????????????????????????????????????????????????????????????????????????????????????????????????????????????????????????????????????????????????????????????????????????????????????????????????????????????????????????????????????????????????????????????????????????????????????????????????????????????????????????????????????????????????????????????????
??????????????????????????????????????????????????????????????????????????????????????????????????????????????????????????????????????????????
	Numida_meleagris            101000110111001100000011010011111111111101011111111011001100010000200010010010111001110011100110101010100000000100?1?000ATGGCCCCCAACATTCGAAAATCTCACCCCCTATTGAAAATAATTAACAACTCCCTAATCGACCTTCCTACCCCATCAAACATCTCTGCCTGATGGAACTTCGGATCCCTCCTAGCAGTCTGCTTCATGACCCAAATTATCACCGGCCTACTACTAGCTATACACTACACTGCAGATACCTCCCTAGCCTTCTCATCCGTAGCCCACACATGTCGAAATGTCCAATACGGATGACTAATCCGAAACCTACATGCAAACGGAGCCTCATTCTTCTTCATCTGCATCTACCTCCACATTGGCCGAGGCCTATACTACGGCTCCTACCTATATAAAGAAACCTGAAACACAGGAGTAATTCTCCTCCTCACACTAATAGCAACCGCTTTCGTAGGCTACGTTCTTCCATGAGGCCAAATATCATTCTGAGGGGCTACTGTTATTACTAATCTATTCTCAGCTATCCCCTACATTGGACAAACTCTAGTAGAGTGGGCGTGGGGAGGGTTTTCAGTCGACAACCCCACCCTCACTCGATTTTTCGCCCTACACTTCCTTCTCCCCTTCGTCATCGCAGGAATCACAATTATCCACCTCACATTCCTTCACGAATCGGGCTCAAACAACCCCCTAGGCATTTCATCCAACTCAGACAAAATCCCATTCCACCCCTACTACTCCATCAAAGACATCCTAGGCCTAACACTTATACTCACCCCACTCCTAACCCTAGCCCTATTCTCCCCAAACCTACTAGGTGACCCCGAAAACTTTACCCCAGCCAACCCACTAGTAACACCCCCACACATCAAACCAGAATGATACTTCCTATTTGCATACGCCATCCTCCGCTCAATTCCAAACAAACTTGGAGGCGTACTAG
CACTAGCAGCCTCCGTACTTATCCTCCTCCTAATCCCATTCCTCCACAAATCCAAACAACGAACCATAACATTCCGCCCATTCTCCCAACTTCTATTCTGACTCCTAGTAGCCAACCTTCTCATTCTAACCTGAGTGGGCAGCCAACCTGTAGAACACCCCTTCATCATCATCGGACAACTAGCATCACTCTCCTACTTCACTACCCTCCTAATCCTCTTCCCCATAATTGGAACCCTAGAAAACAAAATACTTAACCACTAAATGAACCCCCACGCAAAACTAATCACCACCCTAAGCCTAATCGCAGGGACAAGCATCACAATCTCCAGCAACCACTGAATCATAGCATGAACTGGCCTAGAAATCAACACCCTAGCTATCATCCCCCTAATCTCCAAACCCCACCACCCCCGAGCAATTGAAGCAGCCATCAAATACTTCCTTACCCAATCAACTGCATCAGCCTTAATCCTTTTCTCAAGCATAATAAACGCCTGACACACAGGCCAATGAGACATCACACAACTAAACCACCCAACACCCTGCCTTGTATTGACTATAGCAATTGCAATCAAACTAGGACTGGTCCCATTCCACTTCTGATTCCCAGAAGTACTCCAAGGATCATCCCTAACCACTGCCCTGCTACTCTCAACCCTGATAAAACTCCCCCCAATCACTCTCCTCCTAATGACATCACAATCACTTAATCCCACCCTACTCACCTCCCTAGCAATCAGCTCAACCCTTATCGGAGGTTGAATGGGCTTAAACCAAACACAGACACGAAAAATCCTAGCCTTCTCATCCATTTCTCACCTAGGCTGAATAATCGCAATCATTATCTACAGCCCCAAACTAACCCTCCTTACATTCCTCCTCTACACTCTAATAACAACAGCTATCTTCCTATCCCTAAACCAAATCAAAGTCCTAAAACTATCAACAATACTCATCTCATGAACAAAAACCCCGATACTTAACGCAACCTTGATACT
CACTCTCCTCTCCCTAGCAGGCCTACCACCACTAACCGGCTTCATGCCCAAATGACTCATCATTCAAGAGCTCACTAAACAAGAAATAACACCAACAGCCACAATCATCACTATGCTTTCCCTACTAGGCCTGTTCTTTTACCTCCGCCTTGCGTACCACTCAACAATTACACTCCCCCCTAACTCCTCCAACCACATAAAACTATGACACACTAACAAATCATCAAACACTACCACCGCTATCCTAATCGCCCTGTCAACATCCTTACTCCCCCTCTCTCCTCTAATACTCACCATAGCCTAGGTACGTACAGCCC-GGGTTGCATTTGTGTTGTCGGCTGCCTCCTACAGGCACCAGCTTGCACAGTTCCTGCTTTCATTGCTGATTACTGCCCAGGATTTGGGAGCAGAAAAGAACACCAGGCATCACGCCAGCCATTCATTGT--TTTTTCACCAGAGTA------------TGTCTGGTTTGTTAGGATGGATGTTTTGAACACCATTAACCTTAAGGGAGGTTTTCCTTGCTTCCTGCAAAGAAAATTAAATTTGGTGTTTCATTATAGCTCCCCAAAAATGTTTTTCAGAAGGGGTGAAATGATTTTGCTCATCTCTTAATAACCATGTAGCTGAGGAGATGCTGAGTCTGCCAGTTCTTGG----TGGG-CAGGATCCCATCTCCTGCCTTCTTGGGGA--------------CAGTGCGCAGCAGGCAA----------------GGCTCTGTGGCTCTGTGTCTAACCCACTTCTTCCTCTCCTCACTTTCAGAAAGACTTAGTCCTAACCTTACTATTGGTTTCTGCTAGACATATACATGCAAGTATCTGCGCCCCAGTGAAAATACCCTC--AAACCTTT----CACCCAC---AAGCA-AGAGGAGTAGGTATCAGGCACACCCAAG-------TATGTAGCCCAAAACACCTTGCCC-TGCCACACCCCCACGGGTACTCAGCAG
TAATTAACATTAAGCAATAAGTGTAAACTTGACTTAGCCATAGCA------GCCCACAGGGCTGGTAAATCTTGTGCCAGCCACCGCGGTCATACAAGAAGCCCGAATCAATAGT--CAC--C-GGCGTAAAGAGTGGTCATACGT-TATCCCCACCAATTAAGATTAAAATGCAACTAAGCTGTCATAAGCCCAAGATCCACCAAAACCCAACACAA-----CATCTTAAACC-TAACGACTAACTTAAACCCACGAAAGCTAGGACACAAACTGGGATTAGATACCCCACTATGCCTAGCCCTAAATCTAGATACCTTT-TCCCC-ACCAACG-TATCCGCCCGAGAATTACGAGCACAAACGCTTAAAACTCTAAGGACTTGGCGGTGCCCCAAACCCACCTAGAGGAGCCTGTTCTGTAACCGATAATCCACGATCCACCCGACCACCTCTTGCCAA-CACAGCCTACATACCGCCGTCGCCAGCCCACCTCCAATGAAAGAACAA-CAGTGCGCTCAATAGCCCC------CGCTAGTAAGACAGGTCAAGGTATAGCCCATGAGGTGGAAGAAATGGGCTACATTCTCTACT--AT-AGAG----CACCA-------ACGAAAAAGGA-CATGAAAAC-CGTCCTTGGAAGGAGGATTTAGCAGTAAAGTGAGACCATCTT----CCCCAC-----TAAAGCCCACTTTAAGCC-GGCTCTGGGGTACGTACATACCGCCCGTCACCCTCTTCACAAGCCTCTC----CCCACCCA-TAAATA-ATAAGCCCCCCGCAC-----AAGCTAAAGACGAGGTAAGTCGTAACAAGGTAAGTGTACCGGAAGGTGCACTTAGATTAT-------------TAACCTAACTCCCCTAC-TGAGTGT-----------------ACCCCCCC---TTTCCCC---AGGGGGGG-TATACTATGTATAACTGTGCATACATTTATATA------------
---------------------------------------------------------------------------CCACAT----------------ACAT--------TATGGTACCGGTAC-TATAT-ATTATAT--------------------ATGTACTAA-----------------A--CCCAT-ATATATGTAAA-----CGGACATAAAT-----------------------ACCTCCGGTTATGCTAGA-CGTACCAGATGGATTTATTGATCGTACACCTCACGA-GAGATCAGCAACCCC-TGCCTGTAATG-TCCTATATGAGTAGCTTCAGGCCCATTCTTTCCCCCTAAACCCCTCGCCCCTCTTGCTCTTTT--GCGCCTCTGGTTCCTCGGTCAGGGCCATCAC-CCGCTTTACTCCTGATTTCC-TCACTTTTC-ACGAAGTCATCTG-TGAACTATTTT-CCCCTCTTCAGTCCGTGATCGCGGCATCTTCTTTCTTC-ATTTGGTGTTGGTTCCTTTTTTCT-CTGGGGCTTCTTCACAGGTTGCCCTTCACAGTGCCGTCNCCGAGTCCTACT-CAAGTGAAGCCTGGACTACACCT--GCGTTGCGTCCTATTCTAGTCCTCT-CGTGTCCCTCAATGATACGGTTTGCGTGTATGGGGAATCATTTTGACACTGATGCACTTTGGATCGCATTTGGTTATGGCTCTTCCACCCTCCC-GG-CAGCATGGTGCTATATAGTGAATGCTTGTCGGACATGTTTTTACTCATTTTCACTTCCTCTATTTTCTTCACAAAACCAGAAAATTTCCCACAATTTTATT------------TTCGTTTTTTTTTCATTTTAT-AAAACGTTTTTTAAAAAA-AAAATTATTACAAACAAAT----------CAACACCTT---------------------------------------------------------------
----------------------------------------------------------------------------------------------------------------------------------------------
	Guttera_plumifera           101001010111001100000?11010011011111011101011111111011001100010000100010010011111001110011100110?01010100000000101???000ATGGCCCCAAACATTCGAAAATCCCACCCCCTACTAAAAATAATCAACAACTCCCTAATCGACCTCCCTACCCCATCAAACATCTCTGCTTGATGAAACTTCGGGTCCCTCCTAGCAGTCTGCCTCATAACCCAAATCATCACAGGCCTATTACTGGCCACACACTACACCGCAGACACCTCTCTAGCCTTCTCCTCTGTAGCCCACACATGCCGTAATGTCCAATACGGATGACTAATCCGCAACCTACATGCAAACGGAGCCTCATTCTTTTTTATTTGCATCTACCTCCACATCGGCCGAGGCCTTTATTATGGCTCATACCTGTACAAAGAAACCTGAAATACAGGAGTAATCCTCCTCCTCACACTTATAGCTACCGCCTTTGTAGGTTACGTACTTCCATGAGGCCAAATATCGTTCTGAGGAGCCACCGTCATCACCAATCTATTCTCAGCTATTCCCTACATCGGACAGACCCTAGTAGAGTGAGCGTGAGGAGGATTCTCTGTCGATAACCCAACCCTTACTCGATTCTTTGCTCTACACTTCCTCCTCCCCTTTATCATCGCAGGAATTACCATCATCCACCTTACATTCCTTCACGAATCAGGATCAAACAACCCCCTAGGCATTTCATCCAACTCAGACAAAATCCCGTTCCACCCATACTACTCCATCAAAGATATCCTAGGCCTAATACTCATACTCACCCCCCTCCTGACCCTAGCCCTATTCTCCCCAAACCTCCTAGGAGACCCGGAAAACTTTACCCCAGCTAACCCATTAGTAACACCCCCACACATCAAACCAGAATGATACTTCTTATTCGCCTACGCCATCCTACGTTCAATCCCAAACAAACTTGGAGGCGTGCTAG
CACTAGCAGCCTCAGTACTTATCCTCCTCCTAATTCCCTTCCTCCACAAATCCAAACAACGAACTATAACATTCCGCCCACTCTCCCAACTTATATTCTGACTCCTAGTAGCTAATCTACTCATCCTAACCTGAGTAGGCAGCCAACCTGTAGAACACCCCTTCATTATCATCGGACAACTAGCATCACTCTCCTACTTCACCACCCTACTAATCCTATTCCCCATGGTCGGAACCCTAGAAAACAAAATACTCAAACACTAA?????????????????????????????????????????????????????????????????????????????????????????????????????????????????????????????????????????????????????????????????????????????????????????????????????????????????????????????????????????????????????????????????????????????????????????????????????????????????????????????????????????????????????????????????????????????????????????????????????????????????????????????????????????????????????????????????????????????????????????????????????????????????????????????????????????????????????????????????????????????????????????????????????????????????????????????????????????????????????????????????????????????????????????????????????????????????????????????????????????????????????????????????
????????????????????????????????????????????????????????????????????????????????????????????????????????????????????????????????????????????????????????????????????????????????????????????????????????????????????????????????????????????????????????????????????????????????????????????????????????????????????????????????????????????????????????????????????????????????????????????????????????????????????????????????????????????????????????????????????????????????????????????????????????????????????????????????????????????????????????????????????????????????????????????????????????????????????????????????????????????????????????????????????????????????????????????????????????????????????????????????????????????????????????????????????????????????????????????????????????????????????????????????????????????????????????????????????????????????????????????????????????????????????????????????????????????????????????????????????????????????????????????????????????????????????????????????????????
????????????????????????????????????????????????????????????????????????????????????????????????????????????????????????????????????????????????????????????????????????????????????????????????????????????????????????????????????????????????????????????????????????????????????????????????????????????????????????????????????????????????????????????????????????????????????????????????????????????????????????????????????????????????????????????????????????????????????????????????????????????????????????????????????????????????????????????????????????????????????????????????????????????????????????????????????????????????????????????????????????????????????????????????????????????????????????????????????????????????????????????????????????????????????????????????????????????????????????????????????????????????????????????????????????????????????????????????????????????????????????????????????????????????????????????????????????????????????????????????????????????????????????????????????????
????????????????????????????????????????????????????????????????????????????????????????????????????????????????????????????????????????????????????????????????????????????????????????????????????????????????????????????????????????????????????????????????????????????????????????????????????????????????????????????????????????????????????????????????????????????????????????????????????????????????????????????????????????????????????????????????????????????????????????????????????????????????????????????????????????????????????????????????????????????????????????????????????????????????????????????????????????????????????????????????????????????????????????????????????????????????????????????????????????????????????????????????????????????????????????????????????????????????????????????????????????????????????????????????????????????????????????????????????????????????????????????????????????????????????????????????????????????????????????????????????????????????????????????????????????
??????????????????????????????????????????????????????????????????????????????????????????????????????????????????????????????????????????????
	Colinus_virginianus         001100010112111010000011010111011122211111111111111010211100111010200011010011101001110011000000101000101001000000?10000---------------------------------------------------------------------------------------------------------------------------------------------------------------------------------------------------------------------------------------------------------------------------------------------------------------------------------------------------------------------------------------------------------------------------------------------------------------------------------------------------------------------------------------------------------------------------------------------------------------------------------------------------------------------------------------------------------------------------------------------------------------------------------------------------------------------------------------AAACCAGAATGATACTTCCTATTCGCCTATGCCATCCTCCGATCTATCCCAAACAAACTCGGAGGTGTACTAG
CCTTAGCAGCCTCAGTACTTATCCTTCTTCTAATTCCATTCCTACACAAATCCAAGCAACGAACCATAACATTCCGCCCCCTATCCCAAATCCTATTCTGAC??CTAGCCGCCAACCTACTAATCCTCACCTGAGTCGGCAGCCAACCAGTAGAACACCCATTCATCATCATCGGTCAATTAGCATCATTCTCATACTTCACCACCCTCCTAATCCTCTTCCCCATTATC---------------------------------ATGAACCCCCATGCAAAACTAATCATCAGCCTAAGTCTCATTGCAGGAACCACAATCACAATCTCCAGCAACCACTGAATCATAGCCTGAACTGGCCTAGAAATTAACACCCTAGCCATCATTCCCCTCATTTCAAAATCCCACCACCCCCGAGCAATCGAAGCCTCAATCAAATATTTCCTCACCCAATCAACCGCCTCTGCATTAATCCTATTCTCAAGCATAATCAATGCCTGATCCACTGGACAATGAGACATCACACAACTTAACAACCCAGTATCATGCCTCATAATAACTATAGCTATCGCAATCAAATTAGGGCTAGCCCCATTCCACTTCTGATTCCCAGAAGTACTTCAAGGATCCTCCCTCACCACCGCCCTCCTACTGTCTACTCTCATAAAACTACCCCCAACAATCCTATTATTACTCTCATCCCAATCCCTCAACCCATCTCTCCTCACCCTCCTAGCAATCAGCTCAGCAGTCCTAGGAGGTTGAATAGGCCTAAACCAAACACAAACACGAAAAATCCTAGCCTTCTCATCCATCTCCCACCTAGGTTGAATAGTCGTAATCATCATCTACAACCCCAAACTCACCCTCCTTACCTTTATTATCTACACAATACTTACCTCAACCGTATTCCTATCCCTCAATCAATCTAAAATCCTCAAACTATCAACTATACTCATCTCATGAACAAAAACTCCAATATTAAATGCCACTTTAATACT
TACACTCCTATCCCTAGCAGGACTCCCACCCCTTACCGGCTTCATACCTAAATGACTTATCATCCAAGAACTCACCAAACAAGAAATAACCCCCGCAGCCACAATCATCACCCTGCTATCCCTCCTAGGATTATTCTTCTACCTCCGCCTCGCATACCACTCAACAATTACACTCCCCCCCAACACCTCAAACCACATAAAACTATGATACACCGATAAGATGCCAAACACCTCCACCGCTATCCTAACTACTCTATCAACCCTTTTACTCCCCCTATCTCCCCTAATTATCACCATGACTTAGGTACGTACAGCCC-TGGTTGCATTCACGTTGTCGGCTGCCTCCTACAGGCACCAGCTTGTACAG------CTTTTGTTGCTGATTGCTGACCAGGATTTGGGAGCAGAAAAGAACACCAGGCATCATGCCAGCCATTCAGTT---TTTTTCATCAGTACT------------TGTCTGGTTTGTTAGGATGGATGTTTTGAACRTCATTAACCGTAAGGGAAGCTTTC----CTTGCTGCAAAGAAAACCTAATTTGGGGTTTCATAATATTTCCCCAAAAATATTTTTCGGAAGAGGTTAAACGATTTCATTCACCTCTTAATAATCAGGTAGTAA--------CCAAGTCTCCCAGTTCTTGAGCTCTGGG-CAGGATCCCATCTCCTGCCTTCTGTAGGA--------------CAGAGCACAGCAGGCAG----------------GGCTCTGCAGCTCTATGTCTAACCCACTTCTTCTTGTCGTCTCTTTCAGAAAGACTTAGTCCTAACCTTATTATTGGTTCCTGCTAGACATATACATGCAAGTATCCGCACCCCAGTGAAAATACCCCC--AAACCTTTAT--CACCA-CTTAAAGCA-AAAGGAGTAGGTATCAGGCACACCCAAG-------AA-GTAGCCCAAGACACCTTGCCC-AGCCACACCCCCACGGGTACTCAGCAG
TAATTAACATTAAGCAATAAGTGTAAACTTGACTTAGCCATAGCA------GTCCACAGGGTTGGTAAATCTTGTGCCAGCCACCGCGGTCATACAAGAAACCCAAATCAATAAT--CAC--C-GGCGTAAAGAGTGGTCATATGT-TATCTACACCAACTAAGATCAAAATGGAACTAAGCCGTCACAAGCCAAAGATCCACCTAAGCTCAACACAA-----CATCTTAGACT-TAACGATCAATTTAAACCCACGAAAGCTAAGACACAAACTGGGATTAGATACCCCACTATGCCTAGCCCTAAATCCAGATACC--C-CCAAT-ACCAACG-TATCCGCCCGAGAACTACGAGCACAAACGCTTAAAACTCTAAGGACTTGGCGGTGCCCCAAACCCACCTAGAGGAGCCTGTTCTATAACCGATAATCCACGATCCACCCAACCACCTCTTGCCAA-CACAGCCTACATACCGCCGTCGCCAGCCCACCTCCCATGAAAGAACAA-CAGTGCGCCCAATAGCCTC------CGCTAACAAGACAGGTCAAGGTATAGCTCATGAGGTGGAAGAAATGGGCTACATTCTCTACC--AT-AGAG----CACCC-------ACGAAAAAGGA-CATGAAAGC-TGTCCTTGGAAGGAGGATTTAGCAGTAAAGTAGGACCATTAC---CATTCCC-----C-AAGCCTACTTTAAGCC-GGCTCTGGGGCACGTACATACCGCCCGTCACCCTCTTCACAGGCCAC-C----AGCATCCA-TAAATA-ATAAGCCCACCCAATCC---AGGCCAAAGACGAGGTAAGTCGTAACAAGGTAAGTGTACCGGAAGGTGCACTTAGACTAC-------------TAATATAACCCCCCTAT-TGAATAT-----------------GCCCCCCC---CTTCCCC---AGGAGGGA-TATTCTATGTACG-TCGTGCATACATTTATATT------------
---------------------------------------------------------------------------CCCCAT----------------ACAT--------TATGGTCACAGTAA-TAGTATATG-TAT--------------------ACGTACTAA-----------------G--CCCAT--TGTATGTACA-----CGGACATCAA------------------------CTTTTTGGTTATGCTAGA-CGTACCAGATGGATTTATTGATCGTACCCCTCACGA-GAGATCACCAACCCC-TGC-CGTAATG-CTAATCATGACTAGCTTCAGGCCCATTCTTTCCCCCTACACCCCTAGCCCATCTTGCTCTTTT--GCGCCTCTGGTTCCTCGGTCAGGGCCATCAC-CCGCTTTACTCCTGATTTCC-TCACTTTTC-ACGAAGTCATCTG-TGGATGGTTTT-CCCCTATTCAGTCCGTGATCGCGGCATCCAGTTTCTCC-TTTCGCTGTTGGTTCCTTTTTTTT-CTGGGGCTTCTTCACAGGTTGCCCTTCACAGTGCCGTCNCCGAGTCCTACT-CAAGTGAAGCCTGGTCTACACCT--GCCTTGCGTCCTGTTCTAGACCTCT-CGTGTCCCTCGATGATACGGTTTGCGTGTATTTGGTATCATTTTGACACTGATGCACTTTGGATCGCATTTGGTTATGGTTCATCCCCCCCCC--GG-CAATATGGTGCTATTTAGTGAATGCTTGCCGGACATATTTTTACTAATTTTCAGTTCCTCTATTTTCTCAACAAAACTAGAAGATTTCCCACAATTTTATT-CT-AGT---ATTTGTTTAATTTTT-------TTAAAACATTTTTTAAAAAA-TTTA--ATTTCATCTAAAC----------AATCCGCTTC--------------------------------------------------------------
----------------------------------------------------------------------------------------------------------------------------------------------
	Callipepla_californica      001100010112111010000?11010111011122211111111111111010211100111010200011010011111001110011010000101000101001000000?1?000ATGGCCCCCAACATCCGAAAATCTCACCCACTATTAAAAATTATTAATAACTCCCTAATCGACCTCCCCGCCCCATCCAACATCTCTGCCTGATGAAACTTCGGCTCCCTACTAGCAATATGCTTAATAACCCAAATCATCACTGGACTCCTACTAGCTACACATTACACCGCAGACACAACCCTAGCTTTCTCCTCAGTTGCCCACACATGTCGAAACGTCCAGTATGGATGACTCATCCGTAACCTTCATGCAAACGGCGCTTCATTCTTCTTCATCTGCATCTACCTACACATTGGACGAGGACTCTATTACGGCTCCTACCTTTACAAAGAAACATGAAACACAGGAGTTATTCTACTCCTAACACTTATAGCAACCGCCTTCGTGGGTTACGTCCTCCCATGAGGGCAAATGTCCTTCTGAGGAGCTACTGTCATCACCAACTTATTCTCAGCCATCCCATACATCGGACAGACCCTAGTAGAATGAGCCTGGGGGGGATTTTCAGTCGACAACCCGACCCTCACTCGATTCTTCGCCCTACACTTCCTCCTCCCCTTTATTATTGCAGGAATCACCATCATTCACCTAGCCTTCCTCCACGAATCAGGCTCAAATAACCCCCTAGGAATTTCTTCAGACTCCGACAAAATCCCCTTCCACCCATACTACTCCCTCAAAGACATCCTAGGACTAGCTTTCATAATCACCCCCCTACTCACACTAGCCCTATTCTCACCCAACCTATTAGGCGACCCAGAAAACTTCACACCAGCTAACCCCCTAACAACACCCCCCCACATCAAACCAGAATGATACTTCCTATTCGCCTATGCCATCCTCCGCTCCATTCCAAACAAACTTGGAGGCGTATTAG
CCCTAGCAGCTTCAGTGCTCATCCTCCTTCTAATCCCATTCCTCCACAAATCCAAACAACGAACCATAACATTCCGCCCCCTATCTCAAATCCTATTCTGACTTCTAGCTGCCAACCTACTAATCCTCACCTGAATTGGCAGCCAACCAGTAGAACACCCCTTCATCATCATCGGCCAACTAGCATCATTCTCATACTTCACCACCCTCCTAATCCTCTTCCCCATCATCGGAACCCTAGAAAACAAAATACTCAACTACTAAATGAACCCCCATGCAAAACTAATTATTAGCCTCAGTCTAATTGCAGGAACCACAATCACAATCTCCAGCAACCACTGAATCATAGCCTGAACTGGCCTAGAAATCAACACCCTAGCCATCATCCCCCTCATTTCAAAATCTCACCACCCTCGAGCAATCGAAGCTTCAATCAAATACTTCCTCACCCAATCAGCTGCCTCTGCATTAATTCTATTCTCAAGTATAATCAATGCCTGATCTACCGGACAATGAGACATTACACAACTCAACAACCCAGTATCATGCCTAATAATGACAATGGCC--------------------------------------------------------------------------------------------------------------------------------------------------------------------------------------------------------------------------------------------------------------------------------------------------------------------------------------------------------------------------------------------------------------------------------------------------
----------------------------------------------------------------------------------------------------------------------------------------------------------------------------------------------------------------------------------------------------------------------------------------------------------------????????????????????????????????????????????????????????????????????????????????????????????????????????????????????????????????????????????????????????????????????????????????????????????????????????????????????????????????????????????????????????????????????????????????????????????????????????????????????????????????????????????????????????????????????????????????????????????????????????????????????????????????????????????????????????????????????????????????????????????????????????????????????????????????????????????????????????????????????????????????????????????????????????????????????????????????????????????????????????????????????????????????????????????????????????????????????????
???????????????????????????????????????????????????????????????????????????????????????????????????????????????????????????????????????????????????????????????????????????????????????????????????????????????????????????????????????????????????????????????????????????????????????????????????????????????????????????????????????????????????????????????????????????????????????????????????????????????????????????????????????????????????????????????????????????????????????????????????????????????????????????????????????????????????????????????????????????????????????????????????????????????????????????????????????????????????????????????????????????????????????????????????????????????????????????????????????????????????????????????????????????????????????????????????????????????????????????????????????????????????????????????????????????????????????????????????????------------TAATACAACCCCCCTAT-TGAACAT-----------------GCCCCCCC---CTTCCCC---AG-AGGGG-TATTCTATGTATAATCGTGCATATATTTATGTG------------
---------------------------------------------------------------------------CCCCAT----------------ACAT--------TATGGTCACGGTAA-TAATTTATG-TAT--------------------ACGTTCTAA-----------------G--CCCAT--TGTATGTACA-----CGGACATCAA------------------------TTTTTTGGTTATGCTAGA-CGTACCAGATGGATTTATTGATCGTACCCCTCACGA-GAGATCACCAACCCC-TGCTCGTAATG-TTAATCATGACTAGCTTCAGGCCCATTCTTTCCCCCTACACCCCTAGCCCATCTTGCTCTTTT--GCGCCTCTGGTTCCTCGGTCAGGGCCATCAC-CCGCTTTACTCCTGATTTCC-TCACTTTTC-ACGAAGTCATCTG-TGGATGGTTTT-CCCCTATTTAGTCCGTGATCGCGGCATCCAGCTTCTTC-TTTCGCTGTTGGTTCCTTTTTTCT-CTGGGGCTTCTTCACAGGTTGCCCTTCACAGTGCCGTCGCCGAGTCCTACT-CAAGTGAAGCCTGGTCTACACCT--GCCTTCCGTCCTGTTCTAGACCTCT-CGTGTCCCTCGATGATACGGTTTGCGTGTATTTGGTATCATTTTGACACTGATGCACTTTGGATCGCATTTGGTTATGGTTCTTCCCCCCCCC--GA-CAACATGGTGCTATTTAGTGAATGCTTGTCGGACATATTTTTACTAATTTTCAATTCCTCTATTTTCTCAACAAAACTAGAAGATTTCCCACAATTTTATT-CT-AGT---TTTTGTTTAATTTTT-------TTTAAACATTTTTTAAAAAA-TTTA--ATTTCATTTGAAC----------AATCCGCTTC--------------------------------------------------------------
----------------------------------------------------------------------------------------------------------------------------------------------
	Oreortyx_pictus             001100010112111010000011010111011122211111111111111010211100111010200011010011101001110011010000?01000101001000000???000ATGGCCCCCAACATCCGAAAGTCCCACCCACTACTAAAAATCATCAACAACTCCTTAATTGACCTCCCCACCCCATCCAACATCTCTGCCTGATGAAATTTCGGCTCCCTATTAGCAATATGCCTACTAACCCAAATCATCACCGGGCTCCTCTTAGCCACACACTACACCGCAGACACCACCCTAGCCTTCTCCTCAGTAGCCCACACATGTCGAAACGTCCAATACGGATGACTTATCCGCAACTTACACGCAAACGGTGCCTCATTTTTCTTCATCTGCATCTACCTGCACATCGGACGAGGCCTATATTACGGCTCTTATCTACACAAAGAAACATGAAACACAGGAGTAATTCTCCTCCTGACACTAATAGCAACTGCCTTCGTAGGTTATGTCCTCCCATGAGGACAAATATCCTTCTGAGGAGCTACCGTCATTACCAACTTATTCTCAGCCATCCCATACATCGGACAAAACCTAGTAGAGTGAGCCTGAGGGGGATTCTCAGTAGACAACCCAACCCTCACCCGATTCTTCGCCCTACACTTTCTACTCCCCTTTGCCATCGCAGGAATTACCATCATCCACCTAACCTTCCTCCACGAATCCGGATCAAACAACCCCCTAGGAATCTCCTCAAACTCTGACAAAATCCCCTTCCACCCCTACTACTCCTTCAAGGACATCCTAGGATTAGCCCTTATAATCACCCCCCTACTCACACTAACCTTATTCTCCCCGAACCTCCTGGGGGACCCAGAAAACTTCACACCAGCCAACCCCCTTACAACACCCCCCCATATCAAACCAGAGTGGTACTTCCTATTCGCTTATGCTATCCTACGATCCATCCCAAATAAACTAGGAGGCGTATTAG
CCCTAGCAGCCTCAGTACTCATCCTACTACTAATCCCATTTCTACACAAATCCAAACAACGAACCATAACATTCCGCCCCCTATCTCAACTACTATTCTGACTACTAACCGCCAACCTACTAATCCTCACCTGAGTGGGCAGCCAACCAGTAGAACACCCATTCATCATCATCGGCCAACTAGCATCATTCTCCTACTTCACCACCCTCCTAATCCTCTTCCCCATTATCGGAACCCTAGAAAACAAAATACTTAACTACTAAATGAACCCCCATGCAAAACTAATTACTACCCTTAGTCTAATCATAGGGACCTCAATCACAGCCTCCAGCAACCACTGAATTATGGCCTGAGCCGGCCTAGAAATCAACACCCTAGCCATTATCCCCCTCATTTCAAAATCACACCACCCCCGAGCAATCGAAGCCTCAATCAAATACTTCCTCACCCAATCAGCTGCCTCTTCCTTAATCCTATTTTCCAGCATAATCAATGCCTGATCCACCGGCCAATGAGACATCACACAACTCAACAACCAAGTATCCTGCCTAATAATAACAATAGCCATTGCAATCAAACTAGGACTGGCCCCATTCCACTTCTGATTCCCAGAAGTACTTCAAGGATCCTCCTTAATCACTGCCCTACTACTCTCCACCATCATAAAACTCCCCCCAACAATTCTCCTAGTACTCACATCACAATCCCTCAACCCCCCCCTCCTCACCCTCCTAGCAATCAGCTCTGCAATACTAGGGGGCTGAATGGGCCTAAATCAGACACAAACACGAAAAATCCTAGCCTTCTCATCCATCTCCCACCTAGGTTGAATAGTCGTAATCATCATCTACAACCCCAAACTCACCCTACTCACCTTCGCCATCTACACAATACTGACATCAACTGTATTCATGTCCTTAAACCAATCCAAAATCCTCAAACTATCTACCATACTCATCTCGTGAACTAAGACCCCAATACTAAACGCCACCCTAATAAT
CACACTCCTGTCCCTAGCCGGCCTACCCCCCCTCACCGGATTTATACCAAAATGACTTATCATCCAAGAGCTAACCAAACAAGAAATAACCCCTACAGCCACAATCATTAGCCTACTCTCCCTCCTGGGACTGTTTTTCTACCTTCGCCTAGCATACCACTCAACAATTACACTCCCCCCCAACACCTCCAATCACATAAAATTGTGGTACACCCACAAAAAACCAAACATCATCACCGCTACGCTGACCTCCCTATCAACTCTCTTACTCCCCCTATCCCCCCTAATCATCACCATAATCTAGGTACGTACAGCCC-TGGTTGCATTCATGTTGTCGGCTGCCTCCTACAGGCACCAGCTTGTACAGTTCCTGCTTTTGTTGCTGATTGCTGACCAGGATTTGGGAGCAGAAAAGAACACCAGGCAACATGCCAGCCATTCAGTT---TTTTTCATCAGTGCA------------TGTCTGGTTTGTTAGGATTGATGTTTTGAACATCATTAACCTTAAGGGAAGCTTTC----CTTGCTGCAAAGAAAATCTAATTTGGGGTTTCGTAATAATTCCCCAAAAATATTTTTCAGAAGAGGTTAAACGATTTCATTCACCTCTTAATAATCAGGTAGTAA--------CTGAGTCTCCCAGTCCTTGGGCTCTGGG-CAGGATCCCATCTCCTGCCTTCTGTAGGA--------------CAGAGCACAGCAGGCAG----------------GGCTCTGCAGCTCTGTGTCTAACCCACTTCTTCCTGTCGTCTCTTTCAGAAAGACTTAGTCCCAACCTTATTATTGGTTCCTGCTAGACATATACATGCAAGTATCCGCACCCCAGTGAAAATATCCC---AGACCTTTATTCCATCCGTTTAAAGCA-AAGGGA-TAGGTATCAGGCACACCCAAG-------TA-GTAGCCCAAAACACCTTGCCC-AGCCACACCCCCACGGGTATTCAGCAG
TAATTAACATTAAGCAATAAGTGTAAACTTGACTTAGCCATAGCA------GCTTACAGGGTTGGTAAATCTTGTGCCAGCCACCGCGGTCATACAAGAAACCCAAATCAATAGT--CAC--C-GGCGTAAAGAGTGGCCACATGT-TATC--CACTAACTAAGATCAAAATGTAACTAAGCCGTCATAAGCCCAAGATACACCTAAGCCCAACCCAA-----CATCTTAGGCC-CAACGATCAATTTAAACCCACGAAAGCTAGGACACAAACTGGGATTAGATACCCCACTATGCCCAGCCCTAAATCTAGATACCC-A-CTAAT-ACCAACG-TATCCGCCAGAGAACTACGAGCACAAACGCTTAAAACTCTAAGGACTTGGCGGTGCCCCAAACCCACCTAGAGGAGCCTGTTCTATAATCGATAATCCACGATCCACCCAACCACCTCTTGCCAA-CACAGCCTACATACCGCCGTCGCCAGCCCACCTCCAATGAAAGTACAA-TAGTGCGCTCAATAGCCCCA-----CGCTAATAAGACAGGTCAAGGTATAGCTCATGAGGTGGAAGAAATGGGCTACATTCTCTACC--AT-AGAG----CACTC-------ACGAAAAAGGA-CATGAAAAC-TGTCCTTGGAAGGAGGATTTAGCAGTAAAGTAGGATCATTTTACACACTCCCTATTTCTAAGCCTACTTTAAGAC-GGCTCTGGGGCACGTACATACCGCCCGTCACCCTCTTCACAGGCCAT-C----AACATCCA-TAAATA-ATAAGAGCCCCCA-------AAGCCAAAGACGAGGTAAGTCGTAACAAGGTAAGTGTACCGGAAGGTGCACTTAGACTAC-?????????????????????????????????????????????????????????????????????????????????????????????????????????????????????????????????
????????????????????????????????????????????????????????????????????????????????????????????????????????????????????????????????????????????????????????????????????????????????????????????????????????????????????????????????????????????????????????????????????????????????????????????????????????????????????????????????????????????????????????????????????????????????????????????????????????????????????????????????????????????????????????????????????????????????????????????????????????????????????????????????????????????????????????????????????????????????????????????????????????????????????????????????????????????????????????????????????????????????????????????????????????????????????????????????????????????????????????????????????????????????????????????????????????????????????????????????????????????????????????????????????????????????????????????????????????????????????????????????????????????????????????????????????????????????????????????????????????????????????????????????????????
??????????????????????????????????????????????????????????????????????????????????????????????????????????????????????????????????????????????
	Cyrtonyx_montezumae         001100010112111010000011010111011122211111111111111010211100111010?00011110011101001110011000000101000101001000000?1?000ATGGCCCCCAACATTCGAAAATCCCACCCACTTATAAAAATCATTAACAACTCCCTAATTGACCTCCCAACCCCATCCAACATTTCCGCCTGATGAAACTTCGGCTCCCTACTAGCAGTCTGCCTGGCCACCCAAATCATCACAGGACTCCTCCTGGCTGCACACTACACCGCAGACACCACCCTAGCTTTCTCCTCAGTCGCACATACATGTCGAAACGTACAGTATGGGTGACTAATTCGCAACCTACACGCAAACGGCGCCTCATTCTTCTTCATCTGTATCTACTTACACATCGGACGGGGCATCTACTACGGCTCCTATCTCTACAAAGAGACTTGAAACACAGGGGTCATCCTCCTCCTAACACTCATAGCCACCGCCTTCGTAGGCTACGTCCTCCCATGGGGGCAAATATCCTTCTGAGGGGCTACTGTCATCACCAACCTATTCTCAGCCGTCCCGTACATCGGACAGACCTTAGTGGAGTGGGCCTGAGGGGGATTTTCAGTGGACAACCCAACCCTCACCCGATTTTTCGCCCTCCACTTCCTCCTACCCTTCATCATCGCAGGAATTACCATCATTCACCTCGCCTTCTTACACGAATCAGGCTCAAATAACCCCCTTGGGATCTCCTCAAACTCTGACAAGATCCCCTTCCACCCGTACTACTCCCTCAAGGACATCCTGGGACTAGCACTCATAATCACCCCCCTACTCACACTAGCCCTATTCTCCCCCAACCTTTTGGGCGACCCAGAAAACTTTACTCCAGCCAACCCCCTAACAACACCCCCGCACATCAAGCCAGAATGATATTTCCTATTTGCCTATGCTATCCTACGCTCCATCCCGAACAAACTCGGAGGTGTTCTCG
CACTAGCAGCTTCCGTGTTTATCCTCTTTCTAATTCCACTCCTCCATAAATCCAAACAACGAACCATAACATTCCGTCCCTTATCCCAATTACTATTCTGACTTCTAGCAGCCAACCTCTTCATTCTCACCTGAATTGGCAGCCAGCCAGTAGAACACCCCTTCATCATCATTGGCCAACTAGCATCCCTCTCTTACTTTACCACCCTCCTAATCCTCTTCCCCATTGTCGGAACTTTAGAAAACAAAATACTTAAACTCTAAATGAACCCCCATGCAAAGCTAATTATCACCCTTAGCCTAATTGCAGGAACCACTATTACAATCTCCAGCAGCCACTGAATCATGGCCTGAACAGGCCTGGAAATTAACACCCTGGCCATTATCCCCCTCATCTCAAAATCTCACCACCCACGAGCAATTGAAGCCTCAATCAAATATTTCCTCACCCAATCAACTGCATCCGCCCTAATCCTATTCTCAAGCATAATCAACGCCTGGTCCACCGGCCAATGAGACATCACGCAGCTTAATGATCCAGTATCTTGCCTCATGTTAACAATGGCCATCTCAATCAAACTCGGATTGGCCCCATTCCACTTTTGATTCCCAGAAGTACTCCAAGGATCCTCCCTCACCACTGCCCTCCTACTCTCAACCCTCCTAAAACTACCCCCAACAGCTCTATTATTGCTCACATCACAATCCCTCAGCCCCTCCCTCCTTGCCCTCCTAGCAATCACCTCGACAATATTAGGGGGCTGAATGGGTTTAAACCAGACACAAACACGAAAGATCATGGCCTTCTCATCCATCTCCCACTTGGGCTGAATAACAATGATCATCATTTACAATCCTAAACTCGCCTTACTTTCTTTCATCACCTACACAGTACTCACATCAGCTGTATTCTTAGCCCTAGATCAATCCAAAATCCTCAAAATATCAACCATACTCATCTCATGAACAAAAGCCCCCATAATAAACGCTACCCTAATACT
CACACTCCTATCACTAGCTGGCCTCCCACCCCTTACCGGCTTCCTGCCAAAATGACTTATCATTCAAGAACTCACCAAACAAGAAATAACCCCCACAGCTACAATCATCGCCCTGCTCTCCCTCCTGGGATTATTTTTCTACCTACGCCTTGCATACCACTCAACAATCACACTCCCCCCCAACTCCTCCAACCACATAAAACTGTGATACGCACATAAAACACCAAGCCCCCTCACCGCTATTCTAGCTTCTCTATCAGCCCTCTTACTACCCCTATCCCCCCTAATCATCACCATAACATAGGTACGTACAGCCC-TGGTTACATTCACGTTGTCGGCTGCCTCCTGCAGGCACCAGCTTGTACAGTTCCTGCTTTTGTTGCTGATTGCTGACCAGGATTTGGGAGCAGAAAAGAACACCAGGCATCATGCCAGCCATTCAGTT---TTTTTCATCAGTGCA------------TGTCTGGTTTGTTAGGATGGATGTTTTGAACACCATTAACCTTAAGGGAAGTTTTC----CTTGCTGCAAAGAAAATCTAATTTGGGGTTTCATTGGCGTTCCCCAAAAATATTTTTCAGAAGAGGTTAAACGATTTCATTCACCTCTTAATAATCAGGTAGTAA--------CTGAGTCTCCCAGTTCTTGGGCTCTGGG-CAGGATCCCATCTCCTGCCTGCTGTAGGA--------------CAGAGCGCAGCAGGCAG----------------GGCTCTGCAGCTCTGTGTCTAACCCACTTCTTCCTGTCATCTCTTTCAGAAAGACTTAGTCCTAACCTTACTATTGGTTTCTGCTAGACATATACATGCAAGTATCTGCGCCCCAGTGAAAATACCCTC--AAACCTTT----CACCCAC---AAGCA-AGAGGAGTAGGTATCAGGCACACCCAAG-------TATGTAGCCCAAAACACCTTGCCC-TGCCACACCCCCACGGGTACTCAGCAG
TAATTAACATTAAGCAATAAGTGTAAACTTGACTTAGCCATAGCA------GCCCACAGGGCTGGTAAATCTTGTGCCAGCCACCGCGGTCATACAAGAAGCCCGAATCAATAGT--CAC--C-GGCGTAAAGAGTGGTCATACGT-TATCCCCACCAATTAAGATTAAAATGCAACTAAGCTGTCATAAGCCCAAGATCCACCAAAACCCAACACAA-----CATCTTAAACC-TAACGACTAACTTAAACCCACGAAAGCTAGGACACAAACTGGGATTAGATACCCCACTATGCCTAGCCCTAAATCTAGATACCTTT-TCCCC-ACCAACG-TATCCGCCCGAGAATTACGAGCACAAACGCTTAAAACTCTAAGGACTTGGCGGTGCCCCAAACCCACCTAGAGGAGCCTGTTCTGTAACCGATAATCCACGATCCACCCGACCACCTCTTGCCAA-CACAGCCTACATACCGCCGTCGCCAGCCCACCTCCAATGAAAGAACAA-CAGTGCGCTCAATAGCCCC------CGCTAGTAAGACAGGTCAAGGTATAGCCCATGAGGTGGAAGAAATGGGCTACATTCTCTACT--AT-AGAG----CACCA-------ACGAAAAAGGA-CATGAAAAC-CGTCCTTGGAAGGAGGATTTAGCAGTAAAGTGAGACCATCTT----CCCCAC-----TAAAGCCCACTTTAAGCC-GGCTCTGGGGTACGTACATACCGCCCGTCACCCTCTTCACAAGCCTCTC----CCCACCCA-TAAATA-ATAAGCCCCCCGCAC-----AAGCTAAAGACGAGGTAAGTCGTAACAAGGTAAGTGTACCGGAAGGTGCACTTAGATTAT-------------TAATACAACTCCCCTAT-TGAATGT-----------------ACCCCCCC---CTTCCCC---AGGGGGGTATTTTCTATGTACG-TCGTGCATATTTTTATATG------------
---------------------------------------------------------------------------CCCCAT----------------ACAT--------TATGGTCACAGTAA-TACAATCTA-TAT--------------------ACGTTCTAA-----------------G--CCCAT--TATATGTAGA-----CGGACATCCA------------------------CCTTTAGGTTATGCTAGA-CGTACCAGATGGATTTATTGATCGTACCCCTCACGA-GAGATCAGCAACCCC-TGCTCGTAATG-TTTATCATGACTAGCTTCAGGCCCATTCTTTCCCCCTACACCCCTCGCCCCTCTTGCTCTTTT--GCGCCTCTGGTTCCTCGGTCAGGGCCATCAC-CCGCTTTACTCCTGATTTCC-TCACTTTTC-ACGAAGTCATCTG-TGGATGGTTTT-CCCCTCTTTAGTCCGTGATCGCGGCATCTTATCTCATC-TTTTGCTGTTGGTTCCTCTTTTTT-C-GGGGCTTCTTCACAGGTTGCCCTTCACAGTGCCGTCGCCGAGTCCTACT-CAAGTGAAGCCTGGACTACACCT--GCCTTGCGTCCTGTTCTAGACCTCT-CGTGTCCCTCAATGATACGGTTTGCGTGTATTTGGTATCACCTTGACACTGATGCACTTTGGATCGCATTTGGTTATGGTTCCTCCCCCCCC---GA-CAACATGGTGCTATTTAGTGAATGCTTGCCGGACATATTTTTACGAATTTTCAACTCCTCTATTTTCTCAACAAAACTAGAAGATTTCCCACATTTTTATC-TTCATT---TTTTATTTAATTTTTAAAACGTTTTTAAAACGTTTTTTAAAA-TTAA--TTTACGTTTAAAC----------AATTCTCTTT--------------------------------------------------------------
----------------------------------------------------------------------------------------------------------------------------------------------
	Rhizothera_longirostris     10100?010111?01100000?11010011011122211111111111110110111101111000?000?01110?1101101110011000000101000101000000000????00---------------------------------------------------------------------------------------------------------------------------------------------------------------------------------------------------------------------------------------------------------------------------------------------------------------------------------------------------------------------------------------------------------------------------------------------------------------------------------------------------------------------------------------------------------------------------------------------------------------------------------------------------------------------------------------------------------------------------------------------------------------------------------------------------------------------------------------?????????????????????????????????????????????????????????????????????????
????????????????????????????????????????????????????????????????????????????????????????????????????????????????????????????????????????????????????????????????????????????????????????????????????????????????????????????????????????????????????????????????????????????????????????????????????????????????????????????????????????????????????????????????????????????????????????????????????????????????????????????????????????????????????????????????????????????????????????????????????????????????????????????????????????????????????????????????????????????????????????????????????????????????????????????????????????????????????????????????????????????????????????????????????????????????????????????????????????????????????????????????????????????????????????????????????????????????????????????????????????????????????????????????????????????????????????????????????????????????????????????????????????????????????????????????????????????????????????????????????????????????????????????????????????
????????????????????????????????????????????????????????????????????????????????????????????????????????????????????????????????????????????????????????????????????????????????????????????????????????????????????????????????????????????????????????????????????????????????????????????????????????????????????????????????????????????????????????????????????????????????????????????????????????????????????????????????????????????????????????????????????????????????????????????????????????????????????????????????????????????????????????????????????????????????????????????????????????????????????????????????????????????????????????????????????????????????????????????????????????????????????????????????????????????????????????????????????????????????????????????????????????????????????????????????????????????????????????????????????????????????????????????????????????????????????????????????????????????????????????????????????????????????????????????????????????????????????????????????????????
????????????????????????????????????????????????????????????????????????????????????????????????????????????????????????????????????????????????????????????????????????????????????????????????????????????????????????????????????????????????????????????????????????????????????????????????????????????????????????????????????????????????????????????????????????????????????????????????????????????????????????????????????????????????????????????????????????????????????????????????????????????????????????????????????????????????????????????????????????????????????????????????????????????????????????????????????????????????????????????????????????????????????????????????????????????????????????????????????????????????????????????????????????????????????????????????????????????????????????????????????????????????????????????????????????????????????????????????????????????????????????????????????????????????????????????????????????????????????????????????????????????????????????????????????????
????????????????????????????????????????????????????????????????????????????????????????????????????????????????????????????????????????????????????????????????????????????????????????????????????????????????????????????????????????????????????????????????????????????????????????????????????????????????????????????????????????????????????????????????????????????????????????????????????????????????????????????????????????????????????????????????????????????????????????????????????????????????????????????????????????????????????????????????????????????????????????????????????????????????????????????????????????????????????????????????????????????????????????????????????????????????????????????????????????????????????????????????????????????????????????????????????????????????????????????????????????????????????????????????????????????????????????????????????????????????????????????????????????????????????????????????????????????????????????????????????????????????????????????????????????
??????????????????????????????????????????????????????????????????????????????????????????????????????????????????????????????????????????????
	Gallinuloides_wyomingensis  10--0000--010?---??0-?---1--0011-10--0110101--011-111-1-10010000-0200----1---0-??--1?0101?------------------????-----------------------------------------------------------------------------------------------------------------------------------------------------------------------------------------------------------------------------------------------------------------------------------------------------------------------------------------------------------------------------------------------------------------------------------------------------------------------------------------------------------------------------------------------------------------------------------------------------------------------------------------------------------------------------------------------------------------------------------------------------------------------------------------------------------------------------------------------?????????????????????????????????????????????????????????????????????????
????????????????????????????????????????????????????????????????????????????????????????????????????????????????????????????????????????????????????????????????????????????????????????????????????????????????????????????????????????????????????????????????????????????????????????????????????????????????????????????????????????????????????????????????????????????????????????????????????????????????????????????????????????????????????????????????????????????????????????????????????????????????????????????????????????????????????????????????????????????????????????????????????????????????????????????????????????????????????????????????????????????????????????????????????????????????????????????????????????????????????????????????????????????????????????????????????????????????????????????????????????????????????????????????????????????????????????????????????????????????????????????????????????????????????????????????????????????????????????????????????????????????????????????????????????
????????????????????????????????????????????????????????????????????????????????????????????????????????????????????????????????????????????????????????????????????????????????????????????????????????????????????????????????????????????????????????????????????????????????????????????????????????????????????????????????????????????????????????????????????????????????????????????????????????????????????????????????????????????????????????????????????????????????????????????????????????????????????????????????????????????????????????????????????????????????????????????????????????????????????????????????????????????????????????????????????????????????????????????????????????????????????????????????????????????????????????????????????????????????????????????????????????????????????????????????????????????????????????????????????????????????????????????????????????????????????????????????????????????????????????????????????????????????????????????????????????????????????????????????????????
????????????????????????????????????????????????????????????????????????????????????????????????????????????????????????????????????????????????????????????????????????????????????????????????????????????????????????????????????????????????????????????????????????????????????????????????????????????????????????????????????????????????????????????????????????????????????????????????????????????????????????????????????????????????????????????????????????????????????????????????????????????????????????????????????????????????????????????????????????????????????????????????????????????????????????????????????????????????????????????????????????????????????????????????????????????????????????????????????????????????????????????????????????????????????????????????????????????????????????????????????????????????????????????????????????????????????????????????????????????????????????????????????????????????????????????????????????????????????????????????????????????????????????????????????????
????????????????????????????????????????????????????????????????????????????????????????????????????????????????????????????????????????????????????????????????????????????????????????????????????????????????????????????????????????????????????????????????????????????????????????????????????????????????????????????????????????????????????????????????????????????????????????????????????????????????????????????????????????????????????????????????????????????????????????????????????????????????????????????????????????????????????????????????????????????????????????????????????????????????????????????????????????????????????????????????????????????????????????????????????????????????????????????????????????????????????????????????????????????????????????????????????????????????????????????????????????????????????????????????????????????????????????????????????????????????????????????????????????????????????????????????????????????????????????????????????????????????????????????????????????
??????????????????????????????????????????????????????????????????????????????????????????????????????????????????????????????????????????????
	Paraortygoides_messelensis  ?0????????0???1???000????1??001101???01101????01??1?102?10?0?000?0?????????--0-??-?110001????????????????????????-?????----------------------------------------------------------------------------------------------------------------------------------------------------------------------------------------------------------------------------------------------------------------------------------------------------------------------------------------------------------------------------------------------------------------------------------------------------------------------------------------------------------------------------------------------------------------------------------------------------------------------------------------------------------------------------------------------------------------------------------------------------------------------------------------------------------------------------------------?????????????????????????????????????????????????????????????????????????
????????????????????????????????????????????????????????????????????????????????????????????????????????????????????????????????????????????????????????????????????????????????????????????????????????????????????????????????????????????????????????????????????????????????????????????????????????????????????????????????????????????????????????????????????????????????????????????????????????????????????????????????????????????????????????????????????????????????????????????????????????????????????????????????????????????????????????????????????????????????????????????????????????????????????????????????????????????????????????????????????????????????????????????????????????????????????????????????????????????????????????????????????????????????????????????????????????????????????????????????????????????????????????????????????????????????????????????????????????????????????????????????????????????????????????????????????????????????????????????????????????????????????????????????????????
????????????????????????????????????????????????????????????????????????????????????????????????????????????????????????????????????????????????????????????????????????????????????????????????????????????????????????????????????????????????????????????????????????????????????????????????????????????????????????????????????????????????????????????????????????????????????????????????????????????????????????????????????????????????????????????????????????????????????????????????????????????????????????????????????????????????????????????????????????????????????????????????????????????????????????????????????????????????????????????????????????????????????????????????????????????????????????????????????????????????????????????????????????????????????????????????????????????????????????????????????????????????????????????????????????????????????????????????????????????????????????????????????????????????????????????????????????????????????????????????????????????????????????????????????????
????????????????????????????????????????????????????????????????????????????????????????????????????????????????????????????????????????????????????????????????????????????????????????????????????????????????????????????????????????????????????????????????????????????????????????????????????????????????????????????????????????????????????????????????????????????????????????????????????????????????????????????????????????????????????????????????????????????????????????????????????????????????????????????????????????????????????????????????????????????????????????????????????????????????????????????????????????????????????????????????????????????????????????????????????????????????????????????????????????????????????????????????????????????????????????????????????????????????????????????????????????????????????????????????????????????????????????????????????????????????????????????????????????????????????????????????????????????????????????????????????????????????????????????????????????
????????????????????????????????????????????????????????????????????????????????????????????????????????????????????????????????????????????????????????????????????????????????????????????????????????????????????????????????????????????????????????????????????????????????????????????????????????????????????????????????????????????????????????????????????????????????????????????????????????????????????????????????????????????????????????????????????????????????????????????????????????????????????????????????????????????????????????????????????????????????????????????????????????????????????????????????????????????????????????????????????????????????????????????????????????????????????????????????????????????????????????????????????????????????????????????????????????????????????????????????????????????????????????????????????????????????????????????????????????????????????????????????????????????????????????????????????????????????????????????????????????????????????????????????????????
??????????????????????????????????????????????????????????????????????????????????????????????????????????????????????????????????????????????

;

END;
BEGIN TREES;
	Title 'Trees from "KsepkaTreebase2 -new grounse.nexus"';
	LINK Taxa = Taxa;
	TRANSLATE
		1 Lithornis,
		2 Tinamus_major,
		3 Eudromia_elegans,
		4 Chauna_torquata,
		5 Anhima_cornuta,
		6 Anseranas_semipalmata,
		7 Anas_platyrhynchos,
		8 Megapodius_freycinet,
		9 Macrocephalon_maleo,
		10 Alectura_lathami,
		11 Penelope_purpurascens,
		12 Aburria_aburri,
		13 Crax_globulosa,
		14 Nothocrax_urumutum,
		15 Mitu_mitu,
		16 Ortalis_vetula,
		17 Syrmaticus_reevesi,
		18 Phasianus_colchicus,
		19 Chrysolophus_amherstiae,
		20 Catreus_wallichi,
		21 Crossoptilon_crossoptilon,
		22 Panraogallus,
		23 Lophura_bulweri,
		24 Canachites_canadensis,
		25 Centrocercus_urophasianus,
		26 Lyrurus_tetrix,
		27 Lagopus_lagopus,
		28 Tympanuchus_phasianellus,
		29 Tetrastes_bonasia,
		30 Meleagris_gallopavo,
		31 Meleagris_ocellata,
		32 Pucrasia_macrolopha,
		33 Tragopan_satyra,
		34 Argusianus_argus,
		35 Rheinardia_ocellata,
		36 Lophophorus_impejanus,
		37 Ithaginis_cruentus,
		38 Afropavo_congensis,
		39 Pavo_cristatus,
		40 Polyplectron_inopinatum,
		41 Gallus_gallus,
		42 Bambusicola_thoracica,
		43 Francolinus_francolinus,
		44 Margaroperdix_madagarensis,
		45 _Excalfactoria_chinensis,
		46 Coturnix_japonica,
		47 Ammoperdix_heyi,
		48 Tetraogallus_himalayensis,
		49 Pternistis_squamatus,
		50 Pternistis_afer,
		51 Alectoris_graeca,
		52 Perdix_perdix,
		53 Callipepla_squamata,
		54 Rollulus_roulroul,
		55 Arborophila_torqueola,
		56 Acryllium_vulturinum,
		57 Numida_meleagris,
		58 Guttera_plumifera,
		59 Colinus_virginianus,
		60 Callipepla_californica,
		61 Oreortyx_pictus,
		62 Cyrtonyx_montezumae,
		63 Rhizothera_longirostris,
		64 Gallinuloides_wyomingensis,
		65 Paraortygoides_messelensis;
	TREE Combined = (1,(2,3,(((4,5),(7,6)),((64,65),((9,8,10),(((11,12),((14,(13,15)),16)),((58,57,56),((62,(59,(61,(53,60)))),((55,54),(37,((((30,31),52,32,36),((29,(27,((24,26),(28,25)))),(33,(17,(18,(((19,23),21),20)))))),(((((34,35),(38,39)),40),((51,48),((((46,44),45),47),(49,50)))),(((41,42),43),63)))))))))))));
	TREE Morphology = (1,((2,3),(((4,5),(6,7)),((64,65),((8,9,10),(((12,11),(13,(14,15)),16),((56,(57,58)),(55,(54,((53,60,61),62,59),47,(46,44),45,(49,50,(48,51),((41,42),63,43),32,52,37,33,36,(17,18,20,19,23,21,((30,31),(38,(34,35),39),40)),(29,(27,(26,(25,28),24)))))))))))));

END;


BEGIN LABELS;
	CHARGROUPLABEL Morpho COLOR = (RGB 0.72941176 0.72941176 0.72941176) ;
	CHARGROUPLABEL Default;


END;

BEGIN SETS;
	CHARPARTITION * UNTITLED  =  Morpho :  1 3 -  4 6 -  9 11 -  12 14 - 23\3 24 -  25 29 31 -  33 35 -  38 40 -  41 43 -  48 51 -  52 55 -  63 68 -  69 72 78 82 84 -  89 91 -  96 98 - 101\3 102 -  105 107 -  108 118 -  120, Default :  2 - 5\3 10 - 13\3 15 -  16 18 -  19 21 -  22 26 -  28 30 34 39 - 42\3 49 -  50 53 -  54 64 -  67 70 -  71 73 -  77 79 -  81 83 90 97 99 -  100 106 - 109\3 110 -  117 121 -  5142;

END;

BEGIN ASSUMPTIONS;
	OPTIONS DEFTYPE = unord PolyTcount = MINSTEPS;
	TYPESET * UNTITLED   =  unord:  1 -  34 38 -  54 56 -  66 68 -  108 110 -  5142, ord:  35 -  37 55 67 109;

	EXSET * UNTITLED  =  2864 -  2903 3050 -  3075 3140 -  3145 3344 -  3352 3625 -  3627 3761 -  3791 4006 -  4243 4469 -  4488 4847 -  5142;

END;

BEGIN MacCladeStart;
	Extended;

END;
BEGIN MacClade;
	Version 4.0 87;
	LastModified -986068297;
	FileSettings treewindow '0' '0' '1' '1';
	Singles 000;
	Editor 00011001111111100100010010 '0' '24' Geneva '9' '100' '1' all;
	EditorPosition '48' '99' '819' '1155';
	TreeWindowPosition '44' '56' '835' '1390';
	ListWindow Characters closed Geneva '9' '63' '97' '593' '412' 000;
	ListWindow Taxa closed Geneva '9' '50' '10' '273' '333' 100000000;
	ListWindow Trees closed Geneva '9' '50' '10' '129' '379';
	ListWindow TypeSets closed Geneva '9' '50' '10' '276' '490';
	ListWindow WtSets closed Geneva '9' '50' '10' '276' '490';
	ListWindow ExSets closed Geneva '9' '50' '10' '276' '490';
	ListWindow CharSets closed Geneva '9' '50' '10' '276' '490';
	ListWindow TaxSets closed Geneva '9' '50' '10' '276' '490';
	ListWindow CharPartitions closed Geneva '9' '50' '10' '276' '490';
	ListWindow CharPartNames closed Geneva '9' '50' '10' '276' '490';
	ListWindow WtSets closed Geneva '9' '50' '10' '276' '490';
	ChartWindowPosition '52' '30' '818' '1380';
	StateNamesSymbols closed Geneva '9' '10' '550' '167' '176' '541';
	WindowOrder Tree;
	OtherSymbols & / 00 ? -;
	Correlation '0' '0' '1000' '0' '0' 10011010;
	Salmo 00000001;
	EditorFile '2';
	ExportHTML _ MOSS '100' 110000;
	PrettyPrint 10;
	TreeLegendPosition '796' '1247' '64' '93';
	EditorToolsPosition '709' '139' '115' '165';
	TreeToolsPosition '430' '153' '126' '138';
	TreeWindowProgram 10;
	TreeWindow 0000;
	Continuous '0' '3' 1;
	Calculations 0000001;
	SummaryMode '0' '0' 0;
	Charts Geneva '9' ( normal ) 0010;
	NexusOptions '0' '0' '50' 001011001;
	TipLabel '1';
	TreeFont Geneva '9' ( normal );
	TreeShape 1.0 1.0 0100;
	TraceLabels 0101;
	ChartColors '0' '0' '65535' '9' '0' 1;
	ChartBiggestSpot 1;
	ChartPercent 10;
	ChartBarWidth '10' 1;
	ChartVerticalAxis 10101;
	ChartMinMax '0';
	TraceAllChangesDisplay '1' 1;
	BarsOnBranchesDisplay '0' '0' '60000' '10000' '10000' '10000' '10000' '60000' '65000' '65000' '65000' '6' '1' 0000101;
	ContinuousBranchLabels 0;
	AllStatesBranchLabels 1;
	IndexNotation '2' 1;
	PrintTree 10.00 '2' '2' '2' '2' '2' '2' '2' '2' '2' '2' '2' Geneva '9' ( normal ) Geneva '10' ( normal ) Geneva '9' ( normal ) Geneva '9' ( normal ) Geneva '9' ( bold ) Geneva '9' ( normal ) Geneva '9' ( normal ) '0' '0' '0' '0' '0' '0' '0' '0' '0' '0' '0' '0' '0' '0' '0' '0' '0' '0' '0' '0' '0' '0' '0' '0' '0' '0' '0' '0' '0' '0' '1' '1' '1' '1' '6' '-4277' '-39' '4' '-40' '0' '1' '2' '1' '8' '0' '0' '0' '2' 1000111000000000000100000111000;
	MatchChar 00 .;
	EntryInterpretation 01;
	ColorOptions 01;
	TreeTools '0' '5' '4' '0' '10' '4' '0' 00100111111101110;
	EditorTools '0' '0' '0' '1000' '0' '0' '6' '3' '1' 100010101110011;
	PairAlign '2' '2' '3' '2' '1' '1' '2' '1' '3' 1010;
	BothTools '1';

END;
BEGIN MESQUITECHARMODELS;
	ProbModelSet * UNTITLED   =  'Mk1 (est.)':  1 -  5142;
END;

BEGIN NOTES;

	SUT   TAXA = Taxa TAXON = 22 NAME = color INTEGER = 3;

	SU  T = 22 C = 1 N = color I = 3;

	SU  T = 22 C = 2 N = color I = 3;

	SU  T = 22 C = 3 N = color I = 3;

	SU  T = 22 C = 4 N = color I = 3;

	SU  T = 22 C = 5 N = color I = 3;

	SU  T = 22 C = 6 N = color I = 3;

	SU  T = 22 C = 7 N = color I = 3;

	SU  T = 22 C = 8 N = color I = 3;

	SU  T = 22 C = 9 N = color I = 3;

	SU  T = 22 C = 10 N = color I = 3;

	SU  T = 22 C = 11 N = color I = 3;

	SU  T = 22 C = 12 N = color I = 3;

	SU  T = 22 C = 13 N = color I = 3;

	SU  T = 22 C = 14 N = color I = 3;

	SU  T = 22 C = 15 N = color I = 3;

	SU  T = 22 C = 16 N = color I = 3;

	SU  T = 22 C = 17 N = color I = 3;

	SU  T = 22 C = 18 N = color I = 3;

	SU  T = 22 C = 19 N = color I = 3;

	SU  T = 22 C = 20 N = color I = 3;

	SU  T = 22 C = 21 N = color I = 3;

	SU  T = 22 C = 22 N = color I = 3;

	SU  T = 22 C = 23 N = color I = 3;

	SU  T = 22 C = 24 N = color I = 3;

	SU  T = 22 C = 25 N = color I = 3;

	SU  T = 22 C = 26 N = color I = 3;

	SU  T = 22 C = 27 N = color I = 3;

	SU  T = 22 C = 28 N = color I = 3;

	SU  T = 22 C = 29 N = color I = 3;

	SU  T = 22 C = 30 N = color I = 3;

	SU  T = 22 C = 31 N = color I = 3;

	SU  T = 22 C = 32 N = color I = 3;

	SU  T = 22 C = 33 N = color I = 3;

	SU  T = 22 C = 34 N = color I = 3;

	SU  T = 22 C = 35 N = color I = 3;

	SU  T = 22 C = 36 N = color I = 3;

	SU  T = 22 C = 37 N = color I = 3;

	SU  T = 22 C = 38 N = color I = 3;

	SU  T = 22 C = 39 N = color I = 3;

	SU  T = 22 C = 40 N = color I = 3;

	SU  T = 22 C = 41 N = color I = 3;

	SU  T = 22 C = 42 N = color I = 3;

	SU  T = 22 C = 43 N = color I = 3;

	SU  T = 22 C = 44 N = color I = 3;

	SU  T = 22 C = 45 N = color I = 3;

	SU  T = 22 C = 46 N = color I = 3;

	SU  T = 22 C = 47 N = color I = 3;

	SU  T = 22 C = 48 N = color I = 3;

	SU  T = 22 C = 49 N = color I = 3;

	SU  T = 22 C = 50 N = color I = 3;

	SU  T = 22 C = 51 N = color I = 3;

	SU  T = 22 C = 52 N = color I = 3;

	SU  T = 22 C = 53 N = color I = 3;

	SU  T = 22 C = 54 N = color I = 3;

	SU  T = 22 C = 55 N = color I = 3;

	SU  T = 22 C = 56 N = color I = 3;

	SU  T = 22 C = 57 N = color I = 3;

	SU  C = 58 N = color I = 6;
	SU  T = 1 C = 58 N = color I = 6;
	SU  T = 2 C = 58 N = color I = 6;
	SU  T = 3 C = 58 N = color I = 6;
	SU  T = 4 C = 58 N = color I = 6;
	SU  T = 5 C = 58 N = color I = 6;
	SU  T = 6 C = 58 N = color I = 6;
	SU  T = 7 C = 58 N = color I = 6;
	SU  T = 8 C = 58 N = color I = 6;
	SU  T = 9 C = 58 N = color I = 6;
	SU  T = 10 C = 58 N = color I = 6;
	SU  T = 11 C = 58 N = color I = 6;
	SU  T = 12 C = 58 N = color I = 6;
	SU  T = 13 C = 58 N = color I = 6;
	SU  T = 14 C = 58 N = color I = 6;
	SU  T = 15 C = 58 N = color I = 6;
	SU  T = 16 C = 58 N = color I = 6;
	SU  T = 17 C = 58 N = color I = 6;
	SU  T = 18 C = 58 N = color I = 6;
	SU  T = 19 C = 58 N = color I = 6;
	SU  T = 20 C = 58 N = color I = 6;
	SU  T = 21 C = 58 N = color I = 6;
	SU  T = 22 C = 58 N = color I = 3;
	SU  T = 23 C = 58 N = color I = 6;
	SU  T = 24 C = 58 N = color I = 6;
	SU  T = 25 C = 58 N = color I = 6;
	SU  T = 26 C = 58 N = color I = 6;
	SU  T = 27 C = 58 N = color I = 6;
	SU  T = 28 C = 58 N = color I = 6;
	SU  T = 29 C = 58 N = color I = 6;
	SU  T = 30 C = 58 N = color I = 6;
	SU  T = 31 C = 58 N = color I = 6;
	SU  T = 32 C = 58 N = color I = 6;
	SU  T = 33 C = 58 N = color I = 6;
	SU  T = 34 C = 58 N = color I = 6;
	SU  T = 35 C = 58 N = color I = 6;
	SU  T = 36 C = 58 N = color I = 6;
	SU  T = 37 C = 58 N = color I = 6;
	SU  T = 38 C = 58 N = color I = 6;
	SU  T = 39 C = 58 N = color I = 6;
	SU  T = 40 C = 58 N = color I = 6;
	SU  T = 41 C = 58 N = color I = 6;
	SU  T = 42 C = 58 N = color I = 6;
	SU  T = 43 C = 58 N = color I = 6;
	SU  T = 44 C = 58 N = color I = 6;
	SU  T = 45 C = 58 N = color I = 6;
	SU  T = 46 C = 58 N = color I = 6;
	SU  T = 47 C = 58 N = color I = 6;
	SU  T = 48 C = 58 N = color I = 6;
	SU  T = 49 C = 58 N = color I = 6;
	SU  T = 50 C = 58 N = color I = 6;
	SU  T = 51 C = 58 N = color I = 6;
	SU  T = 52 C = 58 N = color I = 6;
	SU  T = 53 C = 58 N = color I = 6;
	SU  T = 54 C = 58 N = color I = 6;
	SU  T = 55 C = 58 N = color I = 6;
	SU  T = 56 C = 58 N = color I = 6;
	SU  T = 57 C = 58 N = color I = 6;
	SU  T = 58 C = 58 N = color I = 6;
	SU  T = 59 C = 58 N = color I = 6;
	SU  T = 60 C = 58 N = color I = 6;
	SU  T = 61 C = 58 N = color I = 6;
	SU  T = 62 C = 58 N = color I = 6;
	SU  T = 63 C = 58 N = color I = 6;
	SU  T = 64 C = 58 N = color I = 6;
	SU  T = 65 C = 58 N = color I = 6;

	SU  T = 22 C = 59 N = color I = 3;

	SU  T = 22 C = 60 N = color I = 3;

	SU  T = 22 C = 61 N = color I = 3;

	SU  T = 22 C = 62 N = color I = 3;

	SU  T = 22 C = 63 N = color I = 3;

	SU  T = 22 C = 64 N = color I = 3;

	SU  T = 22 C = 65 N = color I = 3;

	SU  T = 22 C = 66 N = color I = 3;

	SU  T = 22 C = 67 N = color I = 3;

	SU  T = 22 C = 68 N = color I = 3;

	SU  T = 22 C = 69 N = color I = 3;

	SU  T = 22 C = 70 N = color I = 3;

	SU  T = 22 C = 71 N = color I = 3;

	SU  T = 22 C = 72 N = color I = 3;

	SU  T = 22 C = 73 N = color I = 3;

	SU  T = 22 C = 74 N = color I = 3;

	SU  T = 22 C = 75 N = color I = 3;

	SU  C = 76 N = color I = 5;
	SU  T = 1 C = 76 N = color I = 5;
	SU  T = 2 C = 76 N = color I = 5;
	SU  T = 3 C = 76 N = color I = 5;
	SU  T = 4 C = 76 N = color I = 5;
	SU  T = 5 C = 76 N = color I = 5;
	SU  T = 6 C = 76 N = color I = 5;
	SU  T = 7 C = 76 N = color I = 5;
	SU  T = 8 C = 76 N = color I = 5;
	SU  T = 9 C = 76 N = color I = 5;
	SU  T = 10 C = 76 N = color I = 5;
	SU  T = 11 C = 76 N = color I = 5;
	SU  T = 12 C = 76 N = color I = 5;
	SU  T = 13 C = 76 N = color I = 5;
	SU  T = 14 C = 76 N = color I = 5;
	SU  T = 15 C = 76 N = color I = 5;
	SU  T = 16 C = 76 N = color I = 5;
	SU  T = 17 C = 76 N = color I = 5;
	SU  T = 18 C = 76 N = color I = 5;
	SU  T = 19 C = 76 N = color I = 5;
	SU  T = 20 C = 76 N = color I = 5;
	SU  T = 21 C = 76 N = color I = 5;
	SU  T = 22 C = 76 N = color I = 3;
	SU  T = 23 C = 76 N = color I = 5;
	SU  T = 24 C = 76 N = color I = 5;
	SU  T = 25 C = 76 N = color I = 5;
	SU  T = 26 C = 76 N = color I = 5;
	SU  T = 27 C = 76 N = color I = 5;
	SU  T = 28 C = 76 N = color I = 5;
	SU  T = 29 C = 76 N = color I = 5;
	SU  T = 30 C = 76 N = color I = 5;
	SU  T = 31 C = 76 N = color I = 5;
	SU  T = 32 C = 76 N = color I = 5;
	SU  T = 33 C = 76 N = color I = 5;
	SU  T = 34 C = 76 N = color I = 5;
	SU  T = 35 C = 76 N = color I = 5;
	SU  T = 36 C = 76 N = color I = 5;
	SU  T = 37 C = 76 N = color I = 5;
	SU  T = 38 C = 76 N = color I = 5;
	SU  T = 39 C = 76 N = color I = 5;
	SU  T = 40 C = 76 N = color I = 5;
	SU  T = 41 C = 76 N = color I = 5;
	SU  T = 42 C = 76 N = color I = 5;
	SU  T = 43 C = 76 N = color I = 5;
	SU  T = 44 C = 76 N = color I = 5;
	SU  T = 45 C = 76 N = color I = 5;
	SU  T = 46 C = 76 N = color I = 5;
	SU  T = 47 C = 76 N = color I = 5;
	SU  T = 48 C = 76 N = color I = 5;
	SU  T = 49 C = 76 N = color I = 5;
	SU  T = 50 C = 76 N = color I = 5;
	SU  T = 51 C = 76 N = color I = 5;
	SU  T = 52 C = 76 N = color I = 5;
	SU  T = 53 C = 76 N = color I = 5;
	SU  T = 54 C = 76 N = color I = 5;
	SU  T = 55 C = 76 N = color I = 5;
	SU  T = 56 C = 76 N = color I = 5;
	SU  T = 57 C = 76 N = color I = 5;
	SU  T = 58 C = 76 N = color I = 5;
	SU  T = 59 C = 76 N = color I = 5;
	SU  T = 60 C = 76 N = color I = 5;
	SU  T = 61 C = 76 N = color I = 5;
	SU  T = 62 C = 76 N = color I = 5;
	SU  T = 63 C = 76 N = color I = 5;
	SU  T = 64 C = 76 N = color I = 5;
	SU  T = 65 C = 76 N = color I = 5;

	SU  T = 22 C = 77 N = color I = 3;

	SU  T = 22 C = 78 N = color I = 3;

	SU  T = 22 C = 79 N = color I = 3;

	SU  T = 22 C = 80 N = color I = 3;

	SU  T = 22 C = 81 N = color I = 3;

	SU  T = 22 C = 82 N = color I = 3;

	SU  T = 22 C = 83 N = color I = 3;

	SU  T = 22 C = 84 N = color I = 3;

	SU  C = 85 N = color I = 6;
	SU  T = 1 C = 85 N = color I = 6;
	SU  T = 2 C = 85 N = color I = 6;
	SU  T = 3 C = 85 N = color I = 6;
	SU  T = 4 C = 85 N = color I = 6;
	SU  T = 5 C = 85 N = color I = 6;
	SU  T = 6 C = 85 N = color I = 6;
	SU  T = 7 C = 85 N = color I = 6;
	SU  T = 8 C = 85 N = color I = 6;
	SU  T = 9 C = 85 N = color I = 6;
	SU  T = 10 C = 85 N = color I = 6;
	SU  T = 11 C = 85 N = color I = 6;
	SU  T = 12 C = 85 N = color I = 6;
	SU  T = 13 C = 85 N = color I = 6;
	SU  T = 14 C = 85 N = color I = 6;
	SU  T = 15 C = 85 N = color I = 6;
	SU  T = 16 C = 85 N = color I = 6;
	SU  T = 17 C = 85 N = color I = 6;
	SU  T = 18 C = 85 N = color I = 6;
	SU  T = 19 C = 85 N = color I = 6;
	SU  T = 20 C = 85 N = color I = 6;
	SU  T = 21 C = 85 N = color I = 6;
	SU  T = 22 C = 85 N = color I = 3;
	SU  T = 23 C = 85 N = color I = 6;
	SU  T = 24 C = 85 N = color I = 6;
	SU  T = 25 C = 85 N = color I = 6;
	SU  T = 26 C = 85 N = color I = 6;
	SU  T = 27 C = 85 N = color I = 6;
	SU  T = 28 C = 85 N = color I = 6;
	SU  T = 29 C = 85 N = color I = 6;
	SU  T = 30 C = 85 N = color I = 6;
	SU  T = 31 C = 85 N = color I = 6;
	SU  T = 32 C = 85 N = color I = 6;
	SU  T = 33 C = 85 N = color I = 6;
	SU  T = 34 C = 85 N = color I = 6;
	SU  T = 35 C = 85 N = color I = 6;
	SU  T = 36 C = 85 N = color I = 6;
	SU  T = 37 C = 85 N = color I = 6;
	SU  T = 38 C = 85 N = color I = 6;
	SU  T = 39 C = 85 N = color I = 6;
	SU  T = 40 C = 85 N = color I = 6;
	SU  T = 41 C = 85 N = color I = 6;
	SU  T = 42 C = 85 N = color I = 6;
	SU  T = 43 C = 85 N = color I = 6;
	SU  T = 44 C = 85 N = color I = 6;
	SU  T = 45 C = 85 N = color I = 6;
	SU  T = 46 C = 85 N = color I = 6;
	SU  T = 47 C = 85 N = color I = 6;
	SU  T = 48 C = 85 N = color I = 6;
	SU  T = 49 C = 85 N = color I = 6;
	SU  T = 50 C = 85 N = color I = 6;
	SU  T = 51 C = 85 N = color I = 6;
	SU  T = 52 C = 85 N = color I = 6;
	SU  T = 53 C = 85 N = color I = 6;
	SU  T = 54 C = 85 N = color I = 6;
	SU  T = 55 C = 85 N = color I = 6;
	SU  T = 56 C = 85 N = color I = 6;
	SU  T = 57 C = 85 N = color I = 6;
	SU  T = 58 C = 85 N = color I = 6;
	SU  T = 59 C = 85 N = color I = 6;
	SU  T = 60 C = 85 N = color I = 6;
	SU  T = 61 C = 85 N = color I = 6;
	SU  T = 62 C = 85 N = color I = 6;
	SU  T = 63 C = 85 N = color I = 6;
	SU  T = 64 C = 85 N = color I = 6;
	SU  T = 65 C = 85 N = color I = 6;

	SU  T = 22 C = 86 N = color I = 3;

	SU  T = 22 C = 87 N = color I = 3;

	SU  T = 22 C = 88 N = color I = 3;

	SU  C = 89 N = color I = 6;
	SU  T = 1 C = 89 N = color I = 6;
	SU  T = 2 C = 89 N = color I = 6;
	SU  T = 3 C = 89 N = color I = 6;
	SU  T = 4 C = 89 N = color I = 6;
	SU  T = 5 C = 89 N = color I = 6;
	SU  T = 6 C = 89 N = color I = 6;
	SU  T = 7 C = 89 N = color I = 6;
	SU  T = 8 C = 89 N = color I = 6;
	SU  T = 9 C = 89 N = color I = 6;
	SU  T = 10 C = 89 N = color I = 6;
	SU  T = 11 C = 89 N = color I = 6;
	SU  T = 12 C = 89 N = color I = 6;
	SU  T = 13 C = 89 N = color I = 6;
	SU  T = 14 C = 89 N = color I = 6;
	SU  T = 15 C = 89 N = color I = 6;
	SU  T = 16 C = 89 N = color I = 6;
	SU  T = 17 C = 89 N = color I = 6;
	SU  T = 18 C = 89 N = color I = 6;
	SU  T = 19 C = 89 N = color I = 6;
	SU  T = 20 C = 89 N = color I = 6;
	SU  T = 21 C = 89 N = color I = 6;
	SU  T = 22 C = 89 N = color I = 3;
	SU  T = 23 C = 89 N = color I = 6;
	SU  T = 24 C = 89 N = color I = 6;
	SU  T = 25 C = 89 N = color I = 6;
	SU  T = 26 C = 89 N = color I = 6;
	SU  T = 27 C = 89 N = color I = 6;
	SU  T = 28 C = 89 N = color I = 6;
	SU  T = 29 C = 89 N = color I = 6;
	SU  T = 30 C = 89 N = color I = 6;
	SU  T = 31 C = 89 N = color I = 6;
	SU  T = 32 C = 89 N = color I = 6;
	SU  T = 33 C = 89 N = color I = 6;
	SU  T = 34 C = 89 N = color I = 6;
	SU  T = 35 C = 89 N = color I = 6;
	SU  T = 36 C = 89 N = color I = 6;
	SU  T = 37 C = 89 N = color I = 6;
	SU  T = 38 C = 89 N = color I = 6;
	SU  T = 39 C = 89 N = color I = 6;
	SU  T = 40 C = 89 N = color I = 6;
	SU  T = 41 C = 89 N = color I = 6;
	SU  T = 42 C = 89 N = color I = 6;
	SU  T = 43 C = 89 N = color I = 6;
	SU  T = 44 C = 89 N = color I = 6;
	SU  T = 45 C = 89 N = color I = 6;
	SU  T = 46 C = 89 N = color I = 6;
	SU  T = 47 C = 89 N = color I = 6;
	SU  T = 48 C = 89 N = color I = 6;
	SU  T = 49 C = 89 N = color I = 6;
	SU  T = 50 C = 89 N = color I = 6;
	SU  T = 51 C = 89 N = color I = 6;
	SU  T = 52 C = 89 N = color I = 6;
	SU  T = 53 C = 89 N = color I = 6;
	SU  T = 54 C = 89 N = color I = 6;
	SU  T = 55 C = 89 N = color I = 6;
	SU  T = 56 C = 89 N = color I = 6;
	SU  T = 57 C = 89 N = color I = 6;
	SU  T = 58 C = 89 N = color I = 6;
	SU  T = 59 C = 89 N = color I = 6;
	SU  T = 60 C = 89 N = color I = 6;
	SU  T = 61 C = 89 N = color I = 6;
	SU  T = 62 C = 89 N = color I = 6;
	SU  T = 63 C = 89 N = color I = 6;
	SU  T = 64 C = 89 N = color I = 6;
	SU  T = 65 C = 89 N = color I = 6;

	SU  T = 22 C = 90 N = color I = 3;

	SU  T = 22 C = 91 N = color I = 3;

	SU  T = 22 C = 92 N = color I = 3;

	SU  T = 22 C = 93 N = color I = 3;

	SU  T = 22 C = 94 N = color I = 3;

	SU  T = 22 C = 95 N = color I = 3;

	SU  T = 22 C = 96 N = color I = 3;

	SU  T = 22 C = 97 N = color I = 3;

	SU  T = 22 C = 98 N = color I = 3;

	SU  T = 22 C = 99 N = color I = 3;

	SU  T = 22 C = 100 N = color I = 3;

	SU  T = 22 C = 101 N = color I = 3;

	SU  T = 22 C = 102 N = color I = 3;

	SU  T = 22 C = 103 N = color I = 3;

	SU  T = 22 C = 104 N = color I = 3;

	SU  T = 22 C = 105 N = color I = 3;

	SU  T = 22 C = 106 N = color I = 3;

	SU  T = 22 C = 107 N = color I = 3;

	SU  T = 22 C = 108 N = color I = 3;

	SU  T = 22 C = 109 N = color I = 3;

	SU  T = 22 C = 110 N = color I = 3;

	SU  T = 22 C = 111 N = color I = 3;

	SU  T = 22 C = 112 N = color I = 3;

	SU  T = 22 C = 113 N = color I = 3;

	SU  C = 114 N = selected B = TRUE;
	SU  T = 22 C = 114 N = color I = 3;

	SU  T = 22 C = 115 N = color I = 3;

	SU  T = 22 C = 116 N = color I = 3;

	SU  T = 22 C = 117 N = color I = 3;

	SU  T = 22 C = 118 N = color I = 3;

	SU  T = 22 C = 119 N = color I = 3;

	SU  T = 22 C = 120 N = color I = 3;

	SU  T = 22 C = 121 N = color I = 3;

	SU  T = 22 C = 122 N = color I = 3;

	SU  T = 22 C = 123 N = color I = 3;

	SU  T = 22 C = 124 N = color I = 3;

	SU  T = 22 C = 125 N = color I = 3;

	SU  T = 22 C = 126 N = color I = 3;

	SU  T = 22 C = 127 N = color I = 3;

	SU  T = 22 C = 128 N = color I = 3;

	SU  T = 22 C = 129 N = color I = 3;

	SU  T = 22 C = 130 N = color I = 3;

	SU  T = 22 C = 131 N = color I = 3;

	SU  T = 22 C = 132 N = color I = 3;

	SU  T = 22 C = 133 N = color I = 3;

	SU  T = 22 C = 134 N = color I = 3;

	SU  T = 22 C = 135 N = color I = 3;

	SU  T = 22 C = 136 N = color I = 3;

	SU  T = 22 C = 137 N = color I = 3;

	SU  T = 22 C = 138 N = color I = 3;

	SU  T = 22 C = 139 N = color I = 3;

	SU  T = 22 C = 140 N = color I = 3;

	SU  T = 22 C = 141 N = color I = 3;

	SU  T = 22 C = 142 N = color I = 3;

	SU  T = 22 C = 143 N = color I = 3;

	SU  T = 22 C = 144 N = color I = 3;

	SU  T = 22 C = 145 N = color I = 3;

	SU  T = 22 C = 146 N = color I = 3;

	SU  T = 22 C = 147 N = color I = 3;

	SU  T = 22 C = 148 N = color I = 3;

	SU  T = 22 C = 149 N = color I = 3;

	SU  T = 22 C = 150 N = color I = 3;

	SU  T = 22 C = 151 N = color I = 3;

	SU  T = 22 C = 152 N = color I = 3;

	SU  T = 22 C = 153 N = color I = 3;

	SU  T = 22 C = 154 N = color I = 3;

	SU  T = 22 C = 155 N = color I = 3;

	SU  T = 22 C = 156 N = color I = 3;

	SU  T = 22 C = 157 N = color I = 3;

	SU  T = 22 C = 158 N = color I = 3;

	SU  T = 22 C = 159 N = color I = 3;

	SU  T = 22 C = 160 N = color I = 3;

	SU  T = 22 C = 161 N = color I = 3;

	SU  T = 22 C = 162 N = color I = 3;

	SU  T = 22 C = 163 N = color I = 3;

	SU  T = 22 C = 164 N = color I = 3;

	SU  T = 22 C = 165 N = color I = 3;

	SU  T = 22 C = 166 N = color I = 3;

	SU  T = 22 C = 167 N = color I = 3;

	SU  T = 22 C = 168 N = color I = 3;

	SU  T = 22 C = 169 N = color I = 3;

	SU  T = 22 C = 170 N = color I = 3;

	SU  T = 22 C = 171 N = color I = 3;

	SU  T = 22 C = 172 N = color I = 3;

	SU  T = 22 C = 173 N = color I = 3;

	SU  T = 22 C = 174 N = color I = 3;

	SU  T = 22 C = 175 N = color I = 3;

	SU  T = 22 C = 176 N = color I = 3;

	SU  T = 22 C = 177 N = color I = 3;

	SU  T = 22 C = 178 N = color I = 3;

	SU  T = 22 C = 179 N = color I = 3;

	SU  T = 22 C = 180 N = color I = 3;

	SU  T = 22 C = 181 N = color I = 3;

	SU  T = 22 C = 182 N = color I = 3;

	SU  T = 22 C = 183 N = color I = 3;

	SU  T = 22 C = 184 N = color I = 3;

	SU  T = 22 C = 185 N = color I = 3;

	SU  T = 22 C = 186 N = color I = 3;

	SU  T = 22 C = 187 N = color I = 3;

	SU  T = 22 C = 188 N = color I = 3;

	SU  T = 22 C = 189 N = color I = 3;

	SU  T = 22 C = 190 N = color I = 3;

	SU  T = 22 C = 191 N = color I = 3;

	SU  T = 22 C = 192 N = color I = 3;

	SU  T = 22 C = 193 N = color I = 3;

	SU  T = 22 C = 194 N = color I = 3;

	SU  T = 22 C = 195 N = color I = 3;

	SU  T = 22 C = 196 N = color I = 3;

	SU  T = 22 C = 197 N = color I = 3;

	SU  T = 22 C = 198 N = color I = 3;

	SU  T = 22 C = 199 N = color I = 3;

	SU  T = 22 C = 200 N = color I = 3;

	SU  T = 22 C = 201 N = color I = 3;

	SU  T = 22 C = 202 N = color I = 3;

	SU  T = 22 C = 203 N = color I = 3;

	SU  T = 22 C = 204 N = color I = 3;

	SU  T = 22 C = 205 N = color I = 3;

	SU  T = 22 C = 206 N = color I = 3;

	SU  T = 22 C = 207 N = color I = 3;

	SU  T = 22 C = 208 N = color I = 3;

	SU  T = 22 C = 209 N = color I = 3;

	SU  T = 22 C = 210 N = color I = 3;

	SU  T = 22 C = 211 N = color I = 3;

	SU  T = 22 C = 212 N = color I = 3;

	SU  T = 22 C = 213 N = color I = 3;

	SU  T = 22 C = 214 N = color I = 3;

	SU  T = 22 C = 215 N = color I = 3;

	SU  T = 22 C = 216 N = color I = 3;

	SU  T = 22 C = 217 N = color I = 3;

	SU  T = 22 C = 218 N = color I = 3;

	SU  T = 22 C = 219 N = color I = 3;

	SU  T = 22 C = 220 N = color I = 3;

	SU  T = 22 C = 221 N = color I = 3;

	SU  T = 22 C = 222 N = color I = 3;

	SU  T = 22 C = 223 N = color I = 3;

	SU  T = 22 C = 224 N = color I = 3;

	SU  T = 22 C = 225 N = color I = 3;

	SU  T = 22 C = 226 N = color I = 3;

	SU  T = 22 C = 227 N = color I = 3;

	SU  T = 22 C = 228 N = color I = 3;

	SU  T = 22 C = 229 N = color I = 3;

	SU  T = 22 C = 230 N = color I = 3;

	SU  T = 22 C = 231 N = color I = 3;

	SU  T = 22 C = 232 N = color I = 3;

	SU  T = 22 C = 233 N = color I = 3;

	SU  T = 22 C = 234 N = color I = 3;

	SU  T = 22 C = 235 N = color I = 3;

	SU  T = 22 C = 236 N = color I = 3;

	SU  T = 22 C = 237 N = color I = 3;

	SU  T = 22 C = 238 N = color I = 3;

	SU  T = 22 C = 239 N = color I = 3;

	SU  T = 22 C = 240 N = color I = 3;

	SU  T = 22 C = 241 N = color I = 3;

	SU  T = 22 C = 242 N = color I = 3;

	SU  T = 22 C = 243 N = color I = 3;

	SU  T = 22 C = 244 N = color I = 3;

	SU  T = 22 C = 245 N = color I = 3;

	SU  T = 22 C = 246 N = color I = 3;

	SU  T = 22 C = 247 N = color I = 3;

	SU  T = 22 C = 248 N = color I = 3;

	SU  T = 22 C = 249 N = color I = 3;

	SU  T = 22 C = 250 N = color I = 3;

	SU  T = 22 C = 251 N = color I = 3;

	SU  T = 22 C = 252 N = color I = 3;

	SU  T = 22 C = 253 N = color I = 3;

	SU  T = 22 C = 254 N = color I = 3;

	SU  T = 22 C = 255 N = color I = 3;

	SU  T = 22 C = 256 N = color I = 3;

	SU  T = 22 C = 257 N = color I = 3;

	SU  T = 22 C = 258 N = color I = 3;

	SU  T = 22 C = 259 N = color I = 3;

	SU  T = 22 C = 260 N = color I = 3;

	SU  T = 22 C = 261 N = color I = 3;

	SU  T = 22 C = 262 N = color I = 3;

	SU  T = 22 C = 263 N = color I = 3;

	SU  T = 22 C = 264 N = color I = 3;

	SU  T = 22 C = 265 N = color I = 3;

	SU  T = 22 C = 266 N = color I = 3;

	SU  T = 22 C = 267 N = color I = 3;

	SU  T = 22 C = 268 N = color I = 3;

	SU  T = 22 C = 269 N = color I = 3;

	SU  T = 22 C = 270 N = color I = 3;

	SU  T = 22 C = 271 N = color I = 3;

	SU  T = 22 C = 272 N = color I = 3;

	SU  T = 22 C = 273 N = color I = 3;

	SU  T = 22 C = 274 N = color I = 3;

	SU  T = 22 C = 275 N = color I = 3;

	SU  T = 22 C = 276 N = color I = 3;

	SU  T = 22 C = 277 N = color I = 3;

	SU  T = 22 C = 278 N = color I = 3;

	SU  T = 22 C = 279 N = color I = 3;

	SU  T = 22 C = 280 N = color I = 3;

	SU  T = 22 C = 281 N = color I = 3;

	SU  T = 22 C = 282 N = color I = 3;

	SU  T = 22 C = 283 N = color I = 3;

	SU  T = 22 C = 284 N = color I = 3;

	SU  T = 22 C = 285 N = color I = 3;

	SU  T = 22 C = 286 N = color I = 3;

	SU  T = 22 C = 287 N = color I = 3;

	SU  T = 22 C = 288 N = color I = 3;

	SU  T = 22 C = 289 N = color I = 3;

	SU  T = 22 C = 290 N = color I = 3;

	SU  T = 22 C = 291 N = color I = 3;

	SU  T = 22 C = 292 N = color I = 3;

	SU  T = 22 C = 293 N = color I = 3;

	SU  T = 22 C = 294 N = color I = 3;

	SU  T = 22 C = 295 N = color I = 3;

	SU  T = 22 C = 296 N = color I = 3;

	SU  T = 22 C = 297 N = color I = 3;

	SU  T = 22 C = 298 N = color I = 3;

	SU  T = 22 C = 299 N = color I = 3;

	SU  T = 22 C = 300 N = color I = 3;

	SU  T = 22 C = 301 N = color I = 3;

	SU  T = 22 C = 302 N = color I = 3;

	SU  T = 22 C = 303 N = color I = 3;

	SU  T = 22 C = 304 N = color I = 3;

	SU  T = 22 C = 305 N = color I = 3;

	SU  T = 22 C = 306 N = color I = 3;

	SU  T = 22 C = 307 N = color I = 3;

	SU  T = 22 C = 308 N = color I = 3;

	SU  T = 22 C = 309 N = color I = 3;

	SU  T = 22 C = 310 N = color I = 3;

	SU  T = 22 C = 311 N = color I = 3;

	SU  T = 22 C = 312 N = color I = 3;

	SU  T = 22 C = 313 N = color I = 3;

	SU  T = 22 C = 314 N = color I = 3;

	SU  T = 22 C = 315 N = color I = 3;

	SU  T = 22 C = 316 N = color I = 3;

	SU  T = 22 C = 317 N = color I = 3;

	SU  T = 22 C = 318 N = color I = 3;

	SU  T = 22 C = 319 N = color I = 3;

	SU  T = 22 C = 320 N = color I = 3;

	SU  T = 22 C = 321 N = color I = 3;

	SU  T = 22 C = 322 N = color I = 3;

	SU  T = 22 C = 323 N = color I = 3;

	SU  T = 22 C = 324 N = color I = 3;

	SU  T = 22 C = 325 N = color I = 3;

	SU  T = 22 C = 326 N = color I = 3;

	SU  T = 22 C = 327 N = color I = 3;

	SU  T = 22 C = 328 N = color I = 3;

	SU  T = 22 C = 329 N = color I = 3;

	SU  T = 22 C = 330 N = color I = 3;

	SU  T = 22 C = 331 N = color I = 3;

	SU  T = 22 C = 332 N = color I = 3;

	SU  T = 22 C = 333 N = color I = 3;

	SU  T = 22 C = 334 N = color I = 3;

	SU  T = 22 C = 335 N = color I = 3;

	SU  T = 22 C = 336 N = color I = 3;

	SU  T = 22 C = 337 N = color I = 3;

	SU  T = 22 C = 338 N = color I = 3;

	SU  T = 22 C = 339 N = color I = 3;

	SU  T = 22 C = 340 N = color I = 3;

	SU  T = 22 C = 341 N = color I = 3;

	SU  T = 22 C = 342 N = color I = 3;

	SU  T = 22 C = 343 N = color I = 3;

	SU  T = 22 C = 344 N = color I = 3;

	SU  T = 22 C = 345 N = color I = 3;

	SU  T = 22 C = 346 N = color I = 3;

	SU  T = 22 C = 347 N = color I = 3;

	SU  T = 22 C = 348 N = color I = 3;

	SU  T = 22 C = 349 N = color I = 3;

	SU  T = 22 C = 350 N = color I = 3;

	SU  T = 22 C = 351 N = color I = 3;

	SU  T = 22 C = 352 N = color I = 3;

	SU  T = 22 C = 353 N = color I = 3;

	SU  T = 22 C = 354 N = color I = 3;

	SU  T = 22 C = 355 N = color I = 3;

	SU  T = 22 C = 356 N = color I = 3;

	SU  T = 22 C = 357 N = color I = 3;

	SU  T = 22 C = 358 N = color I = 3;

	SU  T = 22 C = 359 N = color I = 3;

	SU  T = 22 C = 360 N = color I = 3;

	SU  T = 22 C = 361 N = color I = 3;

	SU  T = 22 C = 362 N = color I = 3;

	SU  T = 22 C = 363 N = color I = 3;

	SU  T = 22 C = 364 N = color I = 3;

	SU  T = 22 C = 365 N = color I = 3;

	SU  T = 22 C = 366 N = color I = 3;

	SU  T = 22 C = 367 N = color I = 3;

	SU  T = 22 C = 368 N = color I = 3;

	SU  T = 22 C = 369 N = color I = 3;

	SU  T = 22 C = 370 N = color I = 3;

	SU  T = 22 C = 371 N = color I = 3;

	SU  T = 22 C = 372 N = color I = 3;

	SU  T = 22 C = 373 N = color I = 3;

	SU  T = 22 C = 374 N = color I = 3;

	SU  T = 22 C = 375 N = color I = 3;

	SU  T = 22 C = 376 N = color I = 3;

	SU  T = 22 C = 377 N = color I = 3;

	SU  T = 22 C = 378 N = color I = 3;

	SU  T = 22 C = 379 N = color I = 3;

	SU  T = 22 C = 380 N = color I = 3;

	SU  T = 22 C = 381 N = color I = 3;

	SU  T = 22 C = 382 N = color I = 3;

	SU  T = 22 C = 383 N = color I = 3;

	SU  T = 22 C = 384 N = color I = 3;

	SU  T = 22 C = 385 N = color I = 3;

	SU  T = 22 C = 386 N = color I = 3;

	SU  T = 22 C = 387 N = color I = 3;

	SU  T = 22 C = 388 N = color I = 3;

	SU  T = 22 C = 389 N = color I = 3;

	SU  T = 22 C = 390 N = color I = 3;

	SU  T = 22 C = 391 N = color I = 3;

	SU  T = 22 C = 392 N = color I = 3;

	SU  T = 22 C = 393 N = color I = 3;

	SU  T = 22 C = 394 N = color I = 3;

	SU  T = 22 C = 395 N = color I = 3;

	SU  T = 22 C = 396 N = color I = 3;

	SU  T = 22 C = 397 N = color I = 3;

	SU  T = 22 C = 398 N = color I = 3;

	SU  T = 22 C = 399 N = color I = 3;

	SU  T = 22 C = 400 N = color I = 3;

	SU  T = 22 C = 401 N = color I = 3;

	SU  T = 22 C = 402 N = color I = 3;

	SU  T = 22 C = 403 N = color I = 3;

	SU  T = 22 C = 404 N = color I = 3;

	SU  T = 22 C = 405 N = color I = 3;

	SU  T = 22 C = 406 N = color I = 3;

	SU  T = 22 C = 407 N = color I = 3;

	SU  T = 22 C = 408 N = color I = 3;

	SU  T = 22 C = 409 N = color I = 3;

	SU  T = 22 C = 410 N = color I = 3;

	SU  T = 22 C = 411 N = color I = 3;

	SU  T = 22 C = 412 N = color I = 3;

	SU  T = 22 C = 413 N = color I = 3;

	SU  T = 22 C = 414 N = color I = 3;

	SU  T = 22 C = 415 N = color I = 3;

	SU  T = 22 C = 416 N = color I = 3;

	SU  T = 22 C = 417 N = color I = 3;

	SU  T = 22 C = 418 N = color I = 3;

	SU  T = 22 C = 419 N = color I = 3;

	SU  T = 22 C = 420 N = color I = 3;

	SU  T = 22 C = 421 N = color I = 3;

	SU  T = 22 C = 422 N = color I = 3;

	SU  T = 22 C = 423 N = color I = 3;

	SU  T = 22 C = 424 N = color I = 3;

	SU  T = 22 C = 425 N = color I = 3;

	SU  T = 22 C = 426 N = color I = 3;

	SU  T = 22 C = 427 N = color I = 3;

	SU  T = 22 C = 428 N = color I = 3;

	SU  T = 22 C = 429 N = color I = 3;

	SU  T = 22 C = 430 N = color I = 3;

	SU  T = 22 C = 431 N = color I = 3;

	SU  T = 22 C = 432 N = color I = 3;

	SU  T = 22 C = 433 N = color I = 3;

	SU  T = 22 C = 434 N = color I = 3;

	SU  T = 22 C = 435 N = color I = 3;

	SU  T = 22 C = 436 N = color I = 3;

	SU  T = 22 C = 437 N = color I = 3;

	SU  T = 22 C = 438 N = color I = 3;

	SU  T = 22 C = 439 N = color I = 3;

	SU  T = 22 C = 440 N = color I = 3;

	SU  T = 22 C = 441 N = color I = 3;

	SU  T = 22 C = 442 N = color I = 3;

	SU  T = 22 C = 443 N = color I = 3;

	SU  T = 22 C = 444 N = color I = 3;

	SU  T = 22 C = 445 N = color I = 3;

	SU  T = 22 C = 446 N = color I = 3;

	SU  T = 22 C = 447 N = color I = 3;

	SU  T = 22 C = 448 N = color I = 3;

	SU  T = 22 C = 449 N = color I = 3;

	SU  T = 22 C = 450 N = color I = 3;

	SU  T = 22 C = 451 N = color I = 3;

	SU  T = 22 C = 452 N = color I = 3;

	SU  T = 22 C = 453 N = color I = 3;

	SU  T = 22 C = 454 N = color I = 3;

	SU  T = 22 C = 455 N = color I = 3;

	SU  T = 22 C = 456 N = color I = 3;

	SU  T = 22 C = 457 N = color I = 3;

	SU  T = 22 C = 458 N = color I = 3;

	SU  T = 22 C = 459 N = color I = 3;

	SU  T = 22 C = 460 N = color I = 3;

	SU  T = 22 C = 461 N = color I = 3;

	SU  T = 22 C = 462 N = color I = 3;

	SU  T = 22 C = 463 N = color I = 3;

	SU  T = 22 C = 464 N = color I = 3;

	SU  T = 22 C = 465 N = color I = 3;

	SU  T = 22 C = 466 N = color I = 3;

	SU  T = 22 C = 467 N = color I = 3;

	SU  T = 22 C = 468 N = color I = 3;

	SU  T = 22 C = 469 N = color I = 3;

	SU  T = 22 C = 470 N = color I = 3;

	SU  T = 22 C = 471 N = color I = 3;

	SU  T = 22 C = 472 N = color I = 3;

	SU  T = 22 C = 473 N = color I = 3;

	SU  T = 22 C = 474 N = color I = 3;

	SU  T = 22 C = 475 N = color I = 3;

	SU  T = 22 C = 476 N = color I = 3;

	SU  T = 22 C = 477 N = color I = 3;

	SU  T = 22 C = 478 N = color I = 3;

	SU  T = 22 C = 479 N = color I = 3;

	SU  T = 22 C = 480 N = color I = 3;

	SU  T = 22 C = 481 N = color I = 3;

	SU  T = 22 C = 482 N = color I = 3;

	SU  T = 22 C = 483 N = color I = 3;

	SU  T = 22 C = 484 N = color I = 3;

	SU  T = 22 C = 485 N = color I = 3;

	SU  T = 22 C = 486 N = color I = 3;

	SU  T = 22 C = 487 N = color I = 3;

	SU  T = 22 C = 488 N = color I = 3;

	SU  T = 22 C = 489 N = color I = 3;

	SU  T = 22 C = 490 N = color I = 3;

	SU  T = 22 C = 491 N = color I = 3;

	SU  T = 22 C = 492 N = color I = 3;

	SU  T = 22 C = 493 N = color I = 3;

	SU  T = 22 C = 494 N = color I = 3;

	SU  T = 22 C = 495 N = color I = 3;

	SU  T = 22 C = 496 N = color I = 3;

	SU  T = 22 C = 497 N = color I = 3;

	SU  T = 22 C = 498 N = color I = 3;

	SU  T = 22 C = 499 N = color I = 3;

	SU  T = 22 C = 500 N = color I = 3;

	SU  T = 22 C = 501 N = color I = 3;

	SU  T = 22 C = 502 N = color I = 3;

	SU  T = 22 C = 503 N = color I = 3;

	SU  T = 22 C = 504 N = color I = 3;

	SU  T = 22 C = 505 N = color I = 3;

	SU  T = 22 C = 506 N = color I = 3;

	SU  T = 22 C = 507 N = color I = 3;

	SU  T = 22 C = 508 N = color I = 3;

	SU  T = 22 C = 509 N = color I = 3;

	SU  T = 22 C = 510 N = color I = 3;

	SU  T = 22 C = 511 N = color I = 3;

	SU  T = 22 C = 512 N = color I = 3;

	SU  T = 22 C = 513 N = color I = 3;

	SU  T = 22 C = 514 N = color I = 3;

	SU  T = 22 C = 515 N = color I = 3;

	SU  T = 22 C = 516 N = color I = 3;

	SU  T = 22 C = 517 N = color I = 3;

	SU  T = 22 C = 518 N = color I = 3;

	SU  T = 22 C = 519 N = color I = 3;

	SU  T = 22 C = 520 N = color I = 3;

	SU  T = 22 C = 521 N = color I = 3;

	SU  T = 22 C = 522 N = color I = 3;

	SU  T = 22 C = 523 N = color I = 3;

	SU  T = 22 C = 524 N = color I = 3;

	SU  T = 22 C = 525 N = color I = 3;

	SU  T = 22 C = 526 N = color I = 3;

	SU  T = 22 C = 527 N = color I = 3;

	SU  T = 22 C = 528 N = color I = 3;

	SU  T = 22 C = 529 N = color I = 3;

	SU  T = 22 C = 530 N = color I = 3;

	SU  T = 22 C = 531 N = color I = 3;

	SU  T = 22 C = 532 N = color I = 3;

	SU  T = 22 C = 533 N = color I = 3;

	SU  T = 22 C = 534 N = color I = 3;

	SU  T = 22 C = 535 N = color I = 3;

	SU  T = 22 C = 536 N = color I = 3;

	SU  T = 22 C = 537 N = color I = 3;

	SU  T = 22 C = 538 N = color I = 3;

	SU  T = 22 C = 539 N = color I = 3;

	SU  T = 22 C = 540 N = color I = 3;

	SU  T = 22 C = 541 N = color I = 3;

	SU  T = 22 C = 542 N = color I = 3;

	SU  T = 22 C = 543 N = color I = 3;

	SU  T = 22 C = 544 N = color I = 3;

	SU  T = 22 C = 545 N = color I = 3;

	SU  T = 22 C = 546 N = color I = 3;

	SU  T = 22 C = 547 N = color I = 3;

	SU  T = 22 C = 548 N = color I = 3;

	SU  T = 22 C = 549 N = color I = 3;

	SU  T = 22 C = 550 N = color I = 3;

	SU  T = 22 C = 551 N = color I = 3;

	SU  T = 22 C = 552 N = color I = 3;

	SU  T = 22 C = 553 N = color I = 3;

	SU  T = 22 C = 554 N = color I = 3;

	SU  T = 22 C = 555 N = color I = 3;

	SU  T = 22 C = 556 N = color I = 3;

	SU  T = 22 C = 557 N = color I = 3;

	SU  T = 22 C = 558 N = color I = 3;

	SU  T = 22 C = 559 N = color I = 3;

	SU  T = 22 C = 560 N = color I = 3;

	SU  T = 22 C = 561 N = color I = 3;

	SU  T = 22 C = 562 N = color I = 3;

	SU  T = 22 C = 563 N = color I = 3;

	SU  T = 22 C = 564 N = color I = 3;

	SU  T = 22 C = 565 N = color I = 3;

	SU  T = 22 C = 566 N = color I = 3;

	SU  T = 22 C = 567 N = color I = 3;

	SU  T = 22 C = 568 N = color I = 3;

	SU  T = 22 C = 569 N = color I = 3;

	SU  T = 22 C = 570 N = color I = 3;

	SU  T = 22 C = 571 N = color I = 3;

	SU  T = 22 C = 572 N = color I = 3;

	SU  T = 22 C = 573 N = color I = 3;

	SU  T = 22 C = 574 N = color I = 3;

	SU  T = 22 C = 575 N = color I = 3;

	SU  T = 22 C = 576 N = color I = 3;

	SU  T = 22 C = 577 N = color I = 3;

	SU  T = 22 C = 578 N = color I = 3;

	SU  T = 22 C = 579 N = color I = 3;

	SU  T = 22 C = 580 N = color I = 3;

	SU  T = 22 C = 581 N = color I = 3;

	SU  T = 22 C = 582 N = color I = 3;

	SU  T = 22 C = 583 N = color I = 3;

	SU  T = 22 C = 584 N = color I = 3;

	SU  T = 22 C = 585 N = color I = 3;

	SU  T = 22 C = 586 N = color I = 3;

	SU  T = 22 C = 587 N = color I = 3;

	SU  T = 22 C = 588 N = color I = 3;

	SU  T = 22 C = 589 N = color I = 3;

	SU  T = 22 C = 590 N = color I = 3;

	SU  T = 22 C = 591 N = color I = 3;

	SU  T = 22 C = 592 N = color I = 3;

	SU  T = 22 C = 593 N = color I = 3;

	SU  T = 22 C = 594 N = color I = 3;

	SU  T = 22 C = 595 N = color I = 3;

	SU  T = 22 C = 596 N = color I = 3;

	SU  T = 22 C = 597 N = color I = 3;

	SU  T = 22 C = 598 N = color I = 3;

	SU  T = 22 C = 599 N = color I = 3;

	SU  T = 22 C = 600 N = color I = 3;

	SU  T = 22 C = 601 N = color I = 3;

	SU  T = 22 C = 602 N = color I = 3;

	SU  T = 22 C = 603 N = color I = 3;

	SU  T = 22 C = 604 N = color I = 3;

	SU  T = 22 C = 605 N = color I = 3;

	SU  T = 22 C = 606 N = color I = 3;

	SU  T = 22 C = 607 N = color I = 3;

	SU  T = 22 C = 608 N = color I = 3;

	SU  T = 22 C = 609 N = color I = 3;

	SU  T = 22 C = 610 N = color I = 3;

	SU  T = 22 C = 611 N = color I = 3;

	SU  T = 22 C = 612 N = color I = 3;

	SU  T = 22 C = 613 N = color I = 3;

	SU  T = 22 C = 614 N = color I = 3;

	SU  T = 22 C = 615 N = color I = 3;

	SU  T = 22 C = 616 N = color I = 3;

	SU  T = 22 C = 617 N = color I = 3;

	SU  T = 22 C = 618 N = color I = 3;

	SU  T = 22 C = 619 N = color I = 3;

	SU  T = 22 C = 620 N = color I = 3;

	SU  T = 22 C = 621 N = color I = 3;

	SU  T = 22 C = 622 N = color I = 3;

	SU  T = 22 C = 623 N = color I = 3;

	SU  T = 22 C = 624 N = color I = 3;

	SU  T = 22 C = 625 N = color I = 3;

	SU  T = 22 C = 626 N = color I = 3;

	SU  T = 22 C = 627 N = color I = 3;

	SU  T = 22 C = 628 N = color I = 3;

	SU  T = 22 C = 629 N = color I = 3;

	SU  T = 22 C = 630 N = color I = 3;

	SU  T = 22 C = 631 N = color I = 3;

	SU  T = 22 C = 632 N = color I = 3;

	SU  T = 22 C = 633 N = color I = 3;

	SU  T = 22 C = 634 N = color I = 3;

	SU  T = 22 C = 635 N = color I = 3;

	SU  T = 22 C = 636 N = color I = 3;

	SU  T = 22 C = 637 N = color I = 3;

	SU  T = 22 C = 638 N = color I = 3;

	SU  T = 22 C = 639 N = color I = 3;

	SU  T = 22 C = 640 N = color I = 3;

	SU  T = 22 C = 641 N = color I = 3;

	SU  T = 22 C = 642 N = color I = 3;

	SU  T = 22 C = 643 N = color I = 3;

	SU  T = 22 C = 644 N = color I = 3;

	SU  T = 22 C = 645 N = color I = 3;

	SU  T = 22 C = 646 N = color I = 3;

	SU  T = 22 C = 647 N = color I = 3;

	SU  T = 22 C = 648 N = color I = 3;

	SU  T = 22 C = 649 N = color I = 3;

	SU  T = 22 C = 650 N = color I = 3;

	SU  T = 22 C = 651 N = color I = 3;

	SU  T = 22 C = 652 N = color I = 3;

	SU  T = 22 C = 653 N = color I = 3;

	SU  T = 22 C = 654 N = color I = 3;

	SU  T = 22 C = 655 N = color I = 3;

	SU  T = 22 C = 656 N = color I = 3;

	SU  T = 22 C = 657 N = color I = 3;

	SU  T = 22 C = 658 N = color I = 3;

	SU  T = 22 C = 659 N = color I = 3;

	SU  T = 22 C = 660 N = color I = 3;

	SU  T = 22 C = 661 N = color I = 3;

	SU  T = 22 C = 662 N = color I = 3;

	SU  T = 22 C = 663 N = color I = 3;

	SU  T = 22 C = 664 N = color I = 3;

	SU  T = 22 C = 665 N = color I = 3;

	SU  T = 22 C = 666 N = color I = 3;

	SU  T = 22 C = 667 N = color I = 3;

	SU  T = 22 C = 668 N = color I = 3;

	SU  T = 22 C = 669 N = color I = 3;

	SU  T = 22 C = 670 N = color I = 3;

	SU  T = 22 C = 671 N = color I = 3;

	SU  T = 22 C = 672 N = color I = 3;

	SU  T = 22 C = 673 N = color I = 3;

	SU  T = 22 C = 674 N = color I = 3;

	SU  T = 22 C = 675 N = color I = 3;

	SU  T = 22 C = 676 N = color I = 3;

	SU  T = 22 C = 677 N = color I = 3;

	SU  T = 22 C = 678 N = color I = 3;

	SU  T = 22 C = 679 N = color I = 3;

	SU  T = 22 C = 680 N = color I = 3;

	SU  T = 22 C = 681 N = color I = 3;

	SU  T = 22 C = 682 N = color I = 3;

	SU  T = 22 C = 683 N = color I = 3;

	SU  T = 22 C = 684 N = color I = 3;

	SU  T = 22 C = 685 N = color I = 3;

	SU  T = 22 C = 686 N = color I = 3;

	SU  T = 22 C = 687 N = color I = 3;

	SU  T = 22 C = 688 N = color I = 3;

	SU  T = 22 C = 689 N = color I = 3;

	SU  T = 22 C = 690 N = color I = 3;

	SU  T = 22 C = 691 N = color I = 3;

	SU  T = 22 C = 692 N = color I = 3;

	SU  T = 22 C = 693 N = color I = 3;

	SU  T = 22 C = 694 N = color I = 3;

	SU  T = 22 C = 695 N = color I = 3;

	SU  T = 22 C = 696 N = color I = 3;

	SU  T = 22 C = 697 N = color I = 3;

	SU  T = 22 C = 698 N = color I = 3;

	SU  T = 22 C = 699 N = color I = 3;

	SU  T = 22 C = 700 N = color I = 3;

	SU  T = 22 C = 701 N = color I = 3;

	SU  T = 22 C = 702 N = color I = 3;

	SU  T = 22 C = 703 N = color I = 3;

	SU  T = 22 C = 704 N = color I = 3;

	SU  T = 22 C = 705 N = color I = 3;

	SU  T = 22 C = 706 N = color I = 3;

	SU  T = 22 C = 707 N = color I = 3;

	SU  T = 22 C = 708 N = color I = 3;

	SU  T = 22 C = 709 N = color I = 3;

	SU  T = 22 C = 710 N = color I = 3;

	SU  T = 22 C = 711 N = color I = 3;

	SU  T = 22 C = 712 N = color I = 3;

	SU  T = 22 C = 713 N = color I = 3;

	SU  T = 22 C = 714 N = color I = 3;

	SU  T = 22 C = 715 N = color I = 3;

	SU  T = 22 C = 716 N = color I = 3;

	SU  T = 22 C = 717 N = color I = 3;

	SU  T = 22 C = 718 N = color I = 3;

	SU  T = 22 C = 719 N = color I = 3;

	SU  T = 22 C = 720 N = color I = 3;

	SU  T = 22 C = 721 N = color I = 3;

	SU  T = 22 C = 722 N = color I = 3;

	SU  T = 22 C = 723 N = color I = 3;

	SU  T = 22 C = 724 N = color I = 3;

	SU  T = 22 C = 725 N = color I = 3;

	SU  T = 22 C = 726 N = color I = 3;

	SU  T = 22 C = 727 N = color I = 3;

	SU  T = 22 C = 728 N = color I = 3;

	SU  T = 22 C = 729 N = color I = 3;

	SU  T = 22 C = 730 N = color I = 3;

	SU  T = 22 C = 731 N = color I = 3;

	SU  T = 22 C = 732 N = color I = 3;

	SU  T = 22 C = 733 N = color I = 3;

	SU  T = 22 C = 734 N = color I = 3;

	SU  T = 22 C = 735 N = color I = 3;

	SU  T = 22 C = 736 N = color I = 3;

	SU  T = 22 C = 737 N = color I = 3;

	SU  T = 22 C = 738 N = color I = 3;

	SU  T = 22 C = 739 N = color I = 3;

	SU  T = 22 C = 740 N = color I = 3;

	SU  T = 22 C = 741 N = color I = 3;

	SU  T = 22 C = 742 N = color I = 3;

	SU  T = 22 C = 743 N = color I = 3;

	SU  T = 22 C = 744 N = color I = 3;

	SU  T = 22 C = 745 N = color I = 3;

	SU  T = 22 C = 746 N = color I = 3;

	SU  T = 22 C = 747 N = color I = 3;

	SU  T = 22 C = 748 N = color I = 3;

	SU  T = 22 C = 749 N = color I = 3;

	SU  T = 22 C = 750 N = color I = 3;

	SU  T = 22 C = 751 N = color I = 3;

	SU  T = 22 C = 752 N = color I = 3;

	SU  T = 22 C = 753 N = color I = 3;

	SU  T = 22 C = 754 N = color I = 3;

	SU  T = 22 C = 755 N = color I = 3;

	SU  T = 22 C = 756 N = color I = 3;

	SU  T = 22 C = 757 N = color I = 3;

	SU  T = 22 C = 758 N = color I = 3;

	SU  T = 22 C = 759 N = color I = 3;

	SU  T = 22 C = 760 N = color I = 3;

	SU  T = 22 C = 761 N = color I = 3;

	SU  T = 22 C = 762 N = color I = 3;

	SU  T = 22 C = 763 N = color I = 3;

	SU  T = 22 C = 764 N = color I = 3;

	SU  T = 22 C = 765 N = color I = 3;

	SU  T = 22 C = 766 N = color I = 3;

	SU  T = 22 C = 767 N = color I = 3;

	SU  T = 22 C = 768 N = color I = 3;

	SU  T = 22 C = 769 N = color I = 3;

	SU  T = 22 C = 770 N = color I = 3;

	SU  T = 22 C = 771 N = color I = 3;

	SU  T = 22 C = 772 N = color I = 3;

	SU  T = 22 C = 773 N = color I = 3;

	SU  T = 22 C = 774 N = color I = 3;

	SU  T = 22 C = 775 N = color I = 3;

	SU  T = 22 C = 776 N = color I = 3;

	SU  T = 22 C = 777 N = color I = 3;

	SU  T = 22 C = 778 N = color I = 3;

	SU  T = 22 C = 779 N = color I = 3;

	SU  T = 22 C = 780 N = color I = 3;

	SU  T = 22 C = 781 N = color I = 3;

	SU  T = 22 C = 782 N = color I = 3;

	SU  T = 22 C = 783 N = color I = 3;

	SU  T = 22 C = 784 N = color I = 3;

	SU  T = 22 C = 785 N = color I = 3;

	SU  T = 22 C = 786 N = color I = 3;

	SU  T = 22 C = 787 N = color I = 3;

	SU  T = 22 C = 788 N = color I = 3;

	SU  T = 22 C = 789 N = color I = 3;

	SU  T = 22 C = 790 N = color I = 3;

	SU  T = 22 C = 791 N = color I = 3;

	SU  T = 22 C = 792 N = color I = 3;

	SU  T = 22 C = 793 N = color I = 3;

	SU  T = 22 C = 794 N = color I = 3;

	SU  T = 22 C = 795 N = color I = 3;

	SU  T = 22 C = 796 N = color I = 3;

	SU  T = 22 C = 797 N = color I = 3;

	SU  T = 22 C = 798 N = color I = 3;

	SU  T = 22 C = 799 N = color I = 3;

	SU  T = 22 C = 800 N = color I = 3;

	SU  T = 22 C = 801 N = color I = 3;

	SU  T = 22 C = 802 N = color I = 3;

	SU  T = 22 C = 803 N = color I = 3;

	SU  T = 22 C = 804 N = color I = 3;

	SU  T = 22 C = 805 N = color I = 3;

	SU  T = 22 C = 806 N = color I = 3;

	SU  T = 22 C = 807 N = color I = 3;

	SU  T = 22 C = 808 N = color I = 3;

	SU  T = 22 C = 809 N = color I = 3;

	SU  T = 22 C = 810 N = color I = 3;

	SU  T = 22 C = 811 N = color I = 3;

	SU  T = 22 C = 812 N = color I = 3;

	SU  T = 22 C = 813 N = color I = 3;

	SU  T = 22 C = 814 N = color I = 3;

	SU  T = 22 C = 815 N = color I = 3;

	SU  T = 22 C = 816 N = color I = 3;

	SU  T = 22 C = 817 N = color I = 3;

	SU  T = 22 C = 818 N = color I = 3;

	SU  T = 22 C = 819 N = color I = 3;

	SU  T = 22 C = 820 N = color I = 3;

	SU  T = 22 C = 821 N = color I = 3;

	SU  T = 22 C = 822 N = color I = 3;

	SU  T = 22 C = 823 N = color I = 3;

	SU  T = 22 C = 824 N = color I = 3;

	SU  T = 22 C = 825 N = color I = 3;

	SU  T = 22 C = 826 N = color I = 3;

	SU  T = 22 C = 827 N = color I = 3;

	SU  T = 22 C = 828 N = color I = 3;

	SU  T = 22 C = 829 N = color I = 3;

	SU  T = 22 C = 830 N = color I = 3;

	SU  T = 22 C = 831 N = color I = 3;

	SU  T = 22 C = 832 N = color I = 3;

	SU  T = 22 C = 833 N = color I = 3;

	SU  T = 22 C = 834 N = color I = 3;

	SU  T = 22 C = 835 N = color I = 3;

	SU  T = 22 C = 836 N = color I = 3;

	SU  T = 22 C = 837 N = color I = 3;

	SU  T = 22 C = 838 N = color I = 3;

	SU  T = 22 C = 839 N = color I = 3;

	SU  T = 22 C = 840 N = color I = 3;

	SU  T = 22 C = 841 N = color I = 3;

	SU  T = 22 C = 842 N = color I = 3;

	SU  T = 22 C = 843 N = color I = 3;

	SU  T = 22 C = 844 N = color I = 3;

	SU  T = 22 C = 845 N = color I = 3;

	SU  T = 22 C = 846 N = color I = 3;

	SU  T = 22 C = 847 N = color I = 3;

	SU  T = 22 C = 848 N = color I = 3;

	SU  T = 22 C = 849 N = color I = 3;

	SU  T = 22 C = 850 N = color I = 3;

	SU  T = 22 C = 851 N = color I = 3;

	SU  T = 22 C = 852 N = color I = 3;

	SU  T = 22 C = 853 N = color I = 3;

	SU  T = 22 C = 854 N = color I = 3;

	SU  T = 22 C = 855 N = color I = 3;

	SU  T = 22 C = 856 N = color I = 3;

	SU  T = 22 C = 857 N = color I = 3;

	SU  T = 22 C = 858 N = color I = 3;

	SU  T = 22 C = 859 N = color I = 3;

	SU  T = 22 C = 860 N = color I = 3;

	SU  T = 22 C = 861 N = color I = 3;

	SU  T = 22 C = 862 N = color I = 3;

	SU  T = 22 C = 863 N = color I = 3;

	SU  T = 22 C = 864 N = color I = 3;

	SU  T = 22 C = 865 N = color I = 3;

	SU  T = 22 C = 866 N = color I = 3;

	SU  T = 22 C = 867 N = color I = 3;

	SU  T = 22 C = 868 N = color I = 3;

	SU  T = 22 C = 869 N = color I = 3;

	SU  T = 22 C = 870 N = color I = 3;

	SU  T = 22 C = 871 N = color I = 3;

	SU  T = 22 C = 872 N = color I = 3;

	SU  T = 22 C = 873 N = color I = 3;

	SU  T = 22 C = 874 N = color I = 3;

	SU  T = 22 C = 875 N = color I = 3;

	SU  T = 22 C = 876 N = color I = 3;

	SU  T = 22 C = 877 N = color I = 3;

	SU  T = 22 C = 878 N = color I = 3;

	SU  T = 22 C = 879 N = color I = 3;

	SU  T = 22 C = 880 N = color I = 3;

	SU  T = 22 C = 881 N = color I = 3;

	SU  T = 22 C = 882 N = color I = 3;

	SU  T = 22 C = 883 N = color I = 3;

	SU  T = 22 C = 884 N = color I = 3;

	SU  T = 22 C = 885 N = color I = 3;

	SU  T = 22 C = 886 N = color I = 3;

	SU  T = 22 C = 887 N = color I = 3;

	SU  T = 22 C = 888 N = color I = 3;

	SU  T = 22 C = 889 N = color I = 3;

	SU  T = 22 C = 890 N = color I = 3;

	SU  T = 22 C = 891 N = color I = 3;

	SU  T = 22 C = 892 N = color I = 3;

	SU  T = 22 C = 893 N = color I = 3;

	SU  T = 22 C = 894 N = color I = 3;

	SU  T = 22 C = 895 N = color I = 3;

	SU  T = 22 C = 896 N = color I = 3;

	SU  T = 22 C = 897 N = color I = 3;

	SU  T = 22 C = 898 N = color I = 3;

	SU  T = 22 C = 899 N = color I = 3;

	SU  T = 22 C = 900 N = color I = 3;

	SU  T = 22 C = 901 N = color I = 3;

	SU  T = 22 C = 902 N = color I = 3;

	SU  T = 22 C = 903 N = color I = 3;

	SU  T = 22 C = 904 N = color I = 3;

	SU  T = 22 C = 905 N = color I = 3;

	SU  T = 22 C = 906 N = color I = 3;

	SU  T = 22 C = 907 N = color I = 3;

	SU  T = 22 C = 908 N = color I = 3;

	SU  T = 22 C = 909 N = color I = 3;

	SU  T = 22 C = 910 N = color I = 3;

	SU  T = 22 C = 911 N = color I = 3;

	SU  T = 22 C = 912 N = color I = 3;

	SU  T = 22 C = 913 N = color I = 3;

	SU  T = 22 C = 914 N = color I = 3;

	SU  T = 22 C = 915 N = color I = 3;

	SU  T = 22 C = 916 N = color I = 3;

	SU  T = 22 C = 917 N = color I = 3;

	SU  T = 22 C = 918 N = color I = 3;

	SU  T = 22 C = 919 N = color I = 3;

	SU  T = 22 C = 920 N = color I = 3;

	SU  T = 22 C = 921 N = color I = 3;

	SU  T = 22 C = 922 N = color I = 3;

	SU  T = 22 C = 923 N = color I = 3;

	SU  T = 22 C = 924 N = color I = 3;

	SU  T = 22 C = 925 N = color I = 3;

	SU  T = 22 C = 926 N = color I = 3;

	SU  T = 22 C = 927 N = color I = 3;

	SU  T = 22 C = 928 N = color I = 3;

	SU  T = 22 C = 929 N = color I = 3;

	SU  T = 22 C = 930 N = color I = 3;

	SU  T = 22 C = 931 N = color I = 3;

	SU  T = 22 C = 932 N = color I = 3;

	SU  T = 22 C = 933 N = color I = 3;

	SU  T = 22 C = 934 N = color I = 3;

	SU  T = 22 C = 935 N = color I = 3;

	SU  T = 22 C = 936 N = color I = 3;

	SU  T = 22 C = 937 N = color I = 3;

	SU  T = 22 C = 938 N = color I = 3;

	SU  T = 22 C = 939 N = color I = 3;

	SU  T = 22 C = 940 N = color I = 3;

	SU  T = 22 C = 941 N = color I = 3;

	SU  T = 22 C = 942 N = color I = 3;

	SU  T = 22 C = 943 N = color I = 3;

	SU  T = 22 C = 944 N = color I = 3;

	SU  T = 22 C = 945 N = color I = 3;

	SU  T = 22 C = 946 N = color I = 3;

	SU  T = 22 C = 947 N = color I = 3;

	SU  T = 22 C = 948 N = color I = 3;

	SU  T = 22 C = 949 N = color I = 3;

	SU  T = 22 C = 950 N = color I = 3;

	SU  T = 22 C = 951 N = color I = 3;

	SU  T = 22 C = 952 N = color I = 3;

	SU  T = 22 C = 953 N = color I = 3;

	SU  T = 22 C = 954 N = color I = 3;

	SU  T = 22 C = 955 N = color I = 3;

	SU  T = 22 C = 956 N = color I = 3;

	SU  T = 22 C = 957 N = color I = 3;

	SU  T = 22 C = 958 N = color I = 3;

	SU  T = 22 C = 959 N = color I = 3;

	SU  T = 22 C = 960 N = color I = 3;

	SU  T = 22 C = 961 N = color I = 3;

	SU  T = 22 C = 962 N = color I = 3;

	SU  T = 22 C = 963 N = color I = 3;

	SU  T = 22 C = 964 N = color I = 3;

	SU  T = 22 C = 965 N = color I = 3;

	SU  T = 22 C = 966 N = color I = 3;

	SU  T = 22 C = 967 N = color I = 3;

	SU  T = 22 C = 968 N = color I = 3;

	SU  T = 22 C = 969 N = color I = 3;

	SU  T = 22 C = 970 N = color I = 3;

	SU  T = 22 C = 971 N = color I = 3;

	SU  T = 22 C = 972 N = color I = 3;

	SU  T = 22 C = 973 N = color I = 3;

	SU  T = 22 C = 974 N = color I = 3;

	SU  T = 22 C = 975 N = color I = 3;

	SU  T = 22 C = 976 N = color I = 3;

	SU  T = 22 C = 977 N = color I = 3;

	SU  T = 22 C = 978 N = color I = 3;

	SU  T = 22 C = 979 N = color I = 3;

	SU  T = 22 C = 980 N = color I = 3;

	SU  T = 22 C = 981 N = color I = 3;

	SU  T = 22 C = 982 N = color I = 3;

	SU  T = 22 C = 983 N = color I = 3;

	SU  T = 22 C = 984 N = color I = 3;

	SU  T = 22 C = 985 N = color I = 3;

	SU  T = 22 C = 986 N = color I = 3;

	SU  T = 22 C = 987 N = color I = 3;

	SU  T = 22 C = 988 N = color I = 3;

	SU  T = 22 C = 989 N = color I = 3;

	SU  T = 22 C = 990 N = color I = 3;

	SU  T = 22 C = 991 N = color I = 3;

	SU  T = 22 C = 992 N = color I = 3;

	SU  T = 22 C = 993 N = color I = 3;

	SU  T = 22 C = 994 N = color I = 3;

	SU  T = 22 C = 995 N = color I = 3;

	SU  T = 22 C = 996 N = color I = 3;

	SU  T = 22 C = 997 N = color I = 3;

	SU  T = 22 C = 998 N = color I = 3;

	SU  T = 22 C = 999 N = color I = 3;

	SU  T = 22 C = 1000 N = color I = 3;

	SU  T = 22 C = 1001 N = color I = 3;

	SU  T = 22 C = 1002 N = color I = 3;

	SU  T = 22 C = 1003 N = color I = 3;

	SU  T = 22 C = 1004 N = color I = 3;

	SU  T = 22 C = 1005 N = color I = 3;

	SU  T = 22 C = 1006 N = color I = 3;

	SU  T = 22 C = 1007 N = color I = 3;

	SU  T = 22 C = 1008 N = color I = 3;

	SU  T = 22 C = 1009 N = color I = 3;

	SU  T = 22 C = 1010 N = color I = 3;

	SU  T = 22 C = 1011 N = color I = 3;

	SU  T = 22 C = 1012 N = color I = 3;

	SU  T = 22 C = 1013 N = color I = 3;

	SU  T = 22 C = 1014 N = color I = 3;

	SU  T = 22 C = 1015 N = color I = 3;

	SU  T = 22 C = 1016 N = color I = 3;

	SU  T = 22 C = 1017 N = color I = 3;

	SU  T = 22 C = 1018 N = color I = 3;

	SU  T = 22 C = 1019 N = color I = 3;

	SU  T = 22 C = 1020 N = color I = 3;

	SU  T = 22 C = 1021 N = color I = 3;

	SU  T = 22 C = 1022 N = color I = 3;

	SU  T = 22 C = 1023 N = color I = 3;

	SU  T = 22 C = 1024 N = color I = 3;

	SU  T = 22 C = 1025 N = color I = 3;

	SU  T = 22 C = 1026 N = color I = 3;

	SU  T = 22 C = 1027 N = color I = 3;

	SU  T = 22 C = 1028 N = color I = 3;

	SU  T = 22 C = 1029 N = color I = 3;

	SU  T = 22 C = 1030 N = color I = 3;

	SU  T = 22 C = 1031 N = color I = 3;

	SU  T = 22 C = 1032 N = color I = 3;

	SU  T = 22 C = 1033 N = color I = 3;

	SU  T = 22 C = 1034 N = color I = 3;

	SU  T = 22 C = 1035 N = color I = 3;

	SU  T = 22 C = 1036 N = color I = 3;

	SU  T = 22 C = 1037 N = color I = 3;

	SU  T = 22 C = 1038 N = color I = 3;

	SU  T = 22 C = 1039 N = color I = 3;

	SU  T = 22 C = 1040 N = color I = 3;

	SU  T = 22 C = 1041 N = color I = 3;

	SU  T = 22 C = 1042 N = color I = 3;

	SU  T = 22 C = 1043 N = color I = 3;

	SU  T = 22 C = 1044 N = color I = 3;

	SU  T = 22 C = 1045 N = color I = 3;

	SU  T = 22 C = 1046 N = color I = 3;

	SU  T = 22 C = 1047 N = color I = 3;

	SU  T = 22 C = 1048 N = color I = 3;

	SU  T = 22 C = 1049 N = color I = 3;

	SU  T = 22 C = 1050 N = color I = 3;

	SU  T = 22 C = 1051 N = color I = 3;

	SU  T = 22 C = 1052 N = color I = 3;

	SU  T = 22 C = 1053 N = color I = 3;

	SU  T = 22 C = 1054 N = color I = 3;

	SU  T = 22 C = 1055 N = color I = 3;

	SU  T = 22 C = 1056 N = color I = 3;

	SU  T = 22 C = 1057 N = color I = 3;

	SU  T = 22 C = 1058 N = color I = 3;

	SU  T = 22 C = 1059 N = color I = 3;

	SU  T = 22 C = 1060 N = color I = 3;

	SU  T = 22 C = 1061 N = color I = 3;

	SU  T = 22 C = 1062 N = color I = 3;

	SU  T = 22 C = 1063 N = color I = 3;

	SU  T = 22 C = 1064 N = color I = 3;

	SU  T = 22 C = 1065 N = color I = 3;

	SU  T = 22 C = 1066 N = color I = 3;

	SU  T = 22 C = 1067 N = color I = 3;

	SU  T = 22 C = 1068 N = color I = 3;

	SU  T = 22 C = 1069 N = color I = 3;

	SU  T = 22 C = 1070 N = color I = 3;

	SU  T = 22 C = 1071 N = color I = 3;

	SU  T = 22 C = 1072 N = color I = 3;

	SU  T = 22 C = 1073 N = color I = 3;

	SU  T = 22 C = 1074 N = color I = 3;

	SU  T = 22 C = 1075 N = color I = 3;

	SU  T = 22 C = 1076 N = color I = 3;

	SU  T = 22 C = 1077 N = color I = 3;

	SU  T = 22 C = 1078 N = color I = 3;

	SU  T = 22 C = 1079 N = color I = 3;

	SU  T = 22 C = 1080 N = color I = 3;

	SU  T = 22 C = 1081 N = color I = 3;

	SU  T = 22 C = 1082 N = color I = 3;

	SU  T = 22 C = 1083 N = color I = 3;

	SU  T = 22 C = 1084 N = color I = 3;

	SU  T = 22 C = 1085 N = color I = 3;

	SU  T = 22 C = 1086 N = color I = 3;

	SU  T = 22 C = 1087 N = color I = 3;

	SU  T = 22 C = 1088 N = color I = 3;

	SU  T = 22 C = 1089 N = color I = 3;

	SU  T = 22 C = 1090 N = color I = 3;

	SU  T = 22 C = 1091 N = color I = 3;

	SU  T = 22 C = 1092 N = color I = 3;

	SU  T = 22 C = 1093 N = color I = 3;

	SU  T = 22 C = 1094 N = color I = 3;

	SU  T = 22 C = 1095 N = color I = 3;

	SU  T = 22 C = 1096 N = color I = 3;

	SU  T = 22 C = 1097 N = color I = 3;

	SU  T = 22 C = 1098 N = color I = 3;

	SU  T = 22 C = 1099 N = color I = 3;

	SU  T = 22 C = 1100 N = color I = 3;

	SU  T = 22 C = 1101 N = color I = 3;

	SU  T = 22 C = 1102 N = color I = 3;

	SU  T = 22 C = 1103 N = color I = 3;

	SU  T = 22 C = 1104 N = color I = 3;

	SU  T = 22 C = 1105 N = color I = 3;

	SU  T = 22 C = 1106 N = color I = 3;

	SU  T = 22 C = 1107 N = color I = 3;

	SU  T = 22 C = 1108 N = color I = 3;

	SU  T = 22 C = 1109 N = color I = 3;

	SU  T = 22 C = 1110 N = color I = 3;

	SU  T = 22 C = 1111 N = color I = 3;

	SU  T = 22 C = 1112 N = color I = 3;

	SU  T = 22 C = 1113 N = color I = 3;

	SU  T = 22 C = 1114 N = color I = 3;

	SU  T = 22 C = 1115 N = color I = 3;

	SU  T = 22 C = 1116 N = color I = 3;

	SU  T = 22 C = 1117 N = color I = 3;

	SU  T = 22 C = 1118 N = color I = 3;

	SU  T = 22 C = 1119 N = color I = 3;

	SU  T = 22 C = 1120 N = color I = 3;

	SU  T = 22 C = 1121 N = color I = 3;

	SU  T = 22 C = 1122 N = color I = 3;

	SU  T = 22 C = 1123 N = color I = 3;

	SU  T = 22 C = 1124 N = color I = 3;

	SU  T = 22 C = 1125 N = color I = 3;

	SU  T = 22 C = 1126 N = color I = 3;

	SU  T = 22 C = 1127 N = color I = 3;

	SU  T = 22 C = 1128 N = color I = 3;

	SU  T = 22 C = 1129 N = color I = 3;

	SU  T = 22 C = 1130 N = color I = 3;

	SU  T = 22 C = 1131 N = color I = 3;

	SU  T = 22 C = 1132 N = color I = 3;

	SU  T = 22 C = 1133 N = color I = 3;

	SU  T = 22 C = 1134 N = color I = 3;

	SU  T = 22 C = 1135 N = color I = 3;

	SU  T = 22 C = 1136 N = color I = 3;

	SU  T = 22 C = 1137 N = color I = 3;

	SU  T = 22 C = 1138 N = color I = 3;

	SU  T = 22 C = 1139 N = color I = 3;

	SU  T = 22 C = 1140 N = color I = 3;

	SU  T = 22 C = 1141 N = color I = 3;

	SU  T = 22 C = 1142 N = color I = 3;

	SU  T = 22 C = 1143 N = color I = 3;

	SU  T = 22 C = 1144 N = color I = 3;

	SU  T = 22 C = 1145 N = color I = 3;

	SU  T = 22 C = 1146 N = color I = 3;

	SU  T = 22 C = 1147 N = color I = 3;

	SU  T = 22 C = 1148 N = color I = 3;

	SU  T = 22 C = 1149 N = color I = 3;

	SU  T = 22 C = 1150 N = color I = 3;

	SU  T = 22 C = 1151 N = color I = 3;

	SU  T = 22 C = 1152 N = color I = 3;

	SU  T = 22 C = 1153 N = color I = 3;

	SU  T = 22 C = 1154 N = color I = 3;

	SU  T = 22 C = 1155 N = color I = 3;

	SU  T = 22 C = 1156 N = color I = 3;

	SU  T = 22 C = 1157 N = color I = 3;

	SU  T = 22 C = 1158 N = color I = 3;

	SU  T = 22 C = 1159 N = color I = 3;

	SU  T = 22 C = 1160 N = color I = 3;

	SU  T = 22 C = 1161 N = color I = 3;

	SU  T = 22 C = 1162 N = color I = 3;

	SU  T = 22 C = 1163 N = color I = 3;

	SU  T = 22 C = 1164 N = color I = 3;

	SU  T = 22 C = 1165 N = color I = 3;

	SU  T = 22 C = 1166 N = color I = 3;

	SU  T = 22 C = 1167 N = color I = 3;

	SU  T = 22 C = 1168 N = color I = 3;

	SU  T = 22 C = 1169 N = color I = 3;

	SU  T = 22 C = 1170 N = color I = 3;

	SU  T = 22 C = 1171 N = color I = 3;

	SU  T = 22 C = 1172 N = color I = 3;

	SU  T = 22 C = 1173 N = color I = 3;

	SU  T = 22 C = 1174 N = color I = 3;

	SU  T = 22 C = 1175 N = color I = 3;

	SU  T = 22 C = 1176 N = color I = 3;

	SU  T = 22 C = 1177 N = color I = 3;

	SU  T = 22 C = 1178 N = color I = 3;

	SU  T = 22 C = 1179 N = color I = 3;

	SU  T = 22 C = 1180 N = color I = 3;

	SU  T = 22 C = 1181 N = color I = 3;

	SU  T = 22 C = 1182 N = color I = 3;

	SU  T = 22 C = 1183 N = color I = 3;

	SU  T = 22 C = 1184 N = color I = 3;

	SU  T = 22 C = 1185 N = color I = 3;

	SU  T = 22 C = 1186 N = color I = 3;

	SU  T = 22 C = 1187 N = color I = 3;

	SU  T = 22 C = 1188 N = color I = 3;

	SU  T = 22 C = 1189 N = color I = 3;

	SU  T = 22 C = 1190 N = color I = 3;

	SU  T = 22 C = 1191 N = color I = 3;

	SU  T = 22 C = 1192 N = color I = 3;

	SU  T = 22 C = 1193 N = color I = 3;

	SU  T = 22 C = 1194 N = color I = 3;

	SU  T = 22 C = 1195 N = color I = 3;

	SU  T = 22 C = 1196 N = color I = 3;

	SU  T = 22 C = 1197 N = color I = 3;

	SU  T = 22 C = 1198 N = color I = 3;

	SU  T = 22 C = 1199 N = color I = 3;

	SU  T = 22 C = 1200 N = color I = 3;

	SU  T = 22 C = 1201 N = color I = 3;

	SU  T = 22 C = 1202 N = color I = 3;

	SU  T = 22 C = 1203 N = color I = 3;

	SU  T = 22 C = 1204 N = color I = 3;

	SU  T = 22 C = 1205 N = color I = 3;

	SU  T = 22 C = 1206 N = color I = 3;

	SU  T = 22 C = 1207 N = color I = 3;

	SU  T = 22 C = 1208 N = color I = 3;

	SU  T = 22 C = 1209 N = color I = 3;

	SU  T = 22 C = 1210 N = color I = 3;
[truncated: 160,437 more chars]
